# Supplementary material for: Suppression of GCH1 Sensitizes Ovarian Cancer and Breast Cancer to PARP Inhibitor
Source: J Oncol. 2023 Feb 6;2023:1453739. doi: 10.1155/2023/1453739 (PMC9925261; doi:10.1155/2023/1453739)
Supplement: Supplementary Materials — Supplementary Figure 1. Expression profile and prognostic value of SPHK1 in breast and ovarian cancers. (A-B) SPHK1 expression levels in tumor tissues were comparable to normal tissues. n.s: Nonsignificant. Supplementary Figure 2. Top 50 DEGs negatively associated with GCH1 in BRCA and OV patients. ∗∗∗P < 0.001. Supplementary Figure 3. Association of genes highly related to the homologous recombination repair (HRR) pathway and GCH1 expression level in ovarian cancer. Supplementary Figure 4. Pharmacological inhibition of GCH1 enhanced antitumor effects of PARP inhibitor. (A) MDA-MB-231 cells were treated with control, 5 mM DAHP, 10 μM niraparib, or a combination for 24 or 48 hours. (B) The percentage of apoptotic A2780 cells was determined by flow cytometry after treatment with control, 5 mM DAHP, 10 μM niraparib, or a combination for 24 or 48 hours. (C) Colony-formation ability of MDA-MB-231 and A2780 cells was determined upon control, 5 mM DAHP, 10 μM niraparib, or a combination treatment. Representative data and a statistical diagram are shown. Data are presented as the mean ± SD. All experiments were performed at least three times. Statistical significance was determined by one-way ANOVA. ∗P < 0.05, ∗∗P < 0.01, and ∗∗∗P < 0.001. n.s. Nonsignificant. Supplementary Table 1. DEGs upon niraparib treatment. Supplementary Table 2. The association between GCH1 expression and clinicopathological variables in breast cancer. Supplementary Table 3. The association between GCH1 expression and clinicopathological variables in ovarian cancer. Supplementary Table 4. Logistic regression analysis of association between clinicopathological characteristics and GCH1 expression in breast cancer patients. Supplementary Table 5. Logistic regression analysis of association between clinicopathological characteristics and GCH1 expression in ovarian cancer patients. [file 1453739.f1.zip › Supplementary Table 1.txt]

Additional Table 1. DEGs upon niraparib treatment.
id	baseMean	log2FoldChange	lfcSE	stat	pvalue	padj
SCD	9086.048099	-2.706585468	0.080869383	-33.46860546	1.38E-245	3.02E-242
SPHK1	781.1914283	3.794214036	0.120999246	31.35733608	7.73E-216	8.45E-213
STS	1841.339232	-2.241946189	0.074693113	-30.01543386	6.17E-198	4.50E-195
NT5E	10633.9461	-1.280356895	0.051142771	-25.03495335	2.55E-138	1.39E-135
GGT5	607.6518919	-3.074347775	0.129660837	-23.71068899	2.80E-124	1.22E-121
ENO1	45358.06711	-1.175101797	0.050589892	-23.22799581	2.37E-119	8.65E-117
SLC25A6	5701.921738	-1.237067383	0.065540809	-18.87476525	1.84E-79	5.74E-77
GALNT10	4928.58388	-1.262442897	0.068782813	-18.35404575	3.06E-75	8.37E-73
SLCO4A1	847.9300628	-2.18051722	0.119223624	-18.28930492	1.01E-74	2.45E-72
FADS2	4091.877231	-1.808680907	0.099780431	-18.12660952	1.97E-73	4.30E-71
FASN	7753.591678	-1.666021774	0.092257235	-18.05844036	6.77E-73	1.35E-70
PLCB1	959.0977964	-1.536779809	0.087083605	-17.64717728	1.07E-69	1.95E-67
PGK1	12730.49552	-0.972608892	0.056926536	-17.08533405	1.91E-65	3.21E-63
ACOX2	516.8336879	-1.909488328	0.114745122	-16.64112852	3.51E-62	5.48E-60
ENPP1	1318.551143	-1.210323318	0.072956382	-16.58968391	8.28E-62	1.21E-59
GCH1	1076.451684	1.475561217	0.089116495	16.55766664	1.41E-61	1.93E-59
ARSJ	764.5666529	-1.657499277	0.102507517	-16.16953876	8.27E-59	1.06E-56
DPYSL2	1194.524677	-1.408075288	0.08806102	-15.98976813	1.51E-57	1.83E-55
MGLL	578.3066816	1.582848263	0.099098565	15.972464	1.99E-57	2.29E-55
IMPDH1	1375.540847	-1.35334772	0.085211763	-15.8821702	8.42E-57	9.20E-55
SLC39A10	831.5290064	-1.426822809	0.091133238	-15.65644808	3.00E-55	3.12E-53
SLC6A6	1639.819737	-1.411080227	0.091224385	-15.46823501	5.68E-54	5.65E-52
CLIC1	8284.873942	-0.824898211	0.053575941	-15.39680315	1.72E-53	1.63E-51
MCOLN3	1210.026274	1.63012625	0.106494883	15.30708528	6.86E-53	6.25E-51
ALDOC	1753.307077	-1.428096726	0.094526285	-15.10793238	1.44E-51	1.26E-49
SLC43A3	2805.813439	0.986798194	0.066012086	14.94875024	1.59E-50	1.33E-48
RRM1	6371.339536	0.849445281	0.057064471	14.88571199	4.08E-50	3.30E-48
PDE7B	730.4040635	-2.33574648	0.158762276	-14.71222594	5.38E-49	4.14E-47
LDHA	28817.91609	-1.302436153	0.088535354	-14.71091598	5.49E-49	4.14E-47
SLC6A19	125.5942381	-3.412148969	0.233031707	-14.64242361	1.51E-48	1.10E-46
TKT	6583.393117	-0.863636811	0.060556301	-14.26171679	3.79E-46	2.67E-44
ALDH3A2	1954.631459	-1.364634993	0.098062206	-13.91601367	5.06E-44	3.46E-42
APEH	959.4665864	-1.106841355	0.079812398	-13.8680378	9.89E-44	6.55E-42
ACSL3	4072.780753	-0.855994647	0.06229959	-13.73997234	5.85E-43	3.76E-41
CAT	1855.969136	-1.116068757	0.081808048	-13.64253005	2.24E-42	1.40E-40
CHST11	554.3286493	1.307604701	0.09776257	13.3753102	8.43E-41	5.12E-39
OAS2	111.5012003	3.250057086	0.244928508	13.26941119	3.48E-40	2.06E-38
SLC2A12	360.5657358	-1.918919658	0.145024296	-13.2317116	5.76E-40	3.31E-38
GAPDH	110713.3646	-0.783266109	0.060117987	-13.02881471	8.39E-39	4.70E-37
GBE1	1019.024783	-1.210631215	0.094026579	-12.87541486	6.19E-38	3.38E-36
DHCR7	889.1805675	-1.35404767	0.106260843	-12.74267768	3.42E-37	1.83E-35
ACSS1	337.6900711	-1.540606515	0.122334618	-12.59338146	2.30E-36	1.20E-34
BDH1	520.697917	1.218348732	0.096849197	12.57985374	2.73E-36	1.39E-34
GLUL	235.1898677	1.811464701	0.145779456	12.42606298	1.89E-35	9.38E-34
KCNN4	412.9690626	-1.478681643	0.119553463	-12.36837144	3.88E-35	1.88E-33
GALNT7	1159.181528	-0.951235911	0.07701879	-12.3506992	4.83E-35	2.29E-33
OASL	525.7873619	1.776445096	0.143879619	12.34674594	5.07E-35	2.36E-33
ATP1A3	182.097471	1.961406652	0.160688992	12.20622908	2.88E-34	1.31E-32
GALC	353.2094148	-1.464512406	0.120012841	-12.20296428	3.00E-34	1.34E-32
CHST3	453.9915076	1.249515422	0.103654674	12.05459797	1.83E-33	8.02E-32
TAP1	793.6572517	1.068249035	0.088801737	12.02959618	2.48E-33	1.06E-31
HMGCR	812.7926745	-0.990215622	0.082790135	-11.96055087	5.72E-33	2.40E-31
TPI1	17690.58215	-0.63573572	0.054013252	-11.76999524	5.57E-32	2.30E-30
TPCN1	1850.368381	-0.740702311	0.063198024	-11.72033976	1.00E-31	4.06E-30
LPIN1	1400.93899	-0.937696126	0.080264855	-11.6825244	1.57E-31	6.22E-30
NFS1	584.4770984	-1.177238826	0.100976335	-11.65856167	2.08E-31	8.10E-30
SLC16A3	3206.695938	-0.936399858	0.080716651	-11.60107422	4.07E-31	1.56E-29
AQP3	308.6732888	1.444325574	0.12541333	11.51652361	1.09E-30	4.11E-29
ATP8A1	133.8082095	-2.16435849	0.188195561	-11.50058205	1.31E-30	4.85E-29
IMPAD1	3213.478781	-0.841004065	0.073392352	-11.45901501	2.12E-30	7.72E-29
FDFT1	2745.46891	-0.758952226	0.066300271	-11.4471964	2.43E-30	8.70E-29
LBR	1296.501174	-0.971701584	0.085142878	-11.41259972	3.62E-30	1.28E-28
SLC25A23	1254.259435	-0.898669017	0.078973052	-11.37943884	5.29E-30	1.84E-28
PLD3	2485.991332	0.800668788	0.070497394	11.3574239	6.81E-30	2.33E-28
ATP2B4	1422.867605	-1.047948178	0.092368857	-11.34525439	7.83E-30	2.63E-28
NDOR1	1469.917079	0.897134195	0.079328662	11.30908019	1.18E-29	3.92E-28
RRM2	4542.735464	0.863326727	0.076655243	11.26246159	2.01E-29	6.56E-28
ST3GAL4	651.8462088	-1.007375047	0.089591091	-11.24414311	2.47E-29	7.96E-28
AMPD2	1268.344514	-0.864621808	0.076932753	-11.23866976	2.63E-29	8.34E-28
SLC10A3	742.2721859	0.960614705	0.085779574	11.19864162	4.14E-29	1.29E-27
DHRS11	725.2426613	1.016662578	0.090982212	11.1743005	5.45E-29	1.68E-27
MAN2A2	1559.953449	0.782357037	0.070332448	11.12369983	9.62E-29	2.92E-27
MPI	1163.841752	-0.818526906	0.074395015	-11.00244298	3.72E-28	1.11E-26
NANS	1746.82492	0.75085964	0.068947687	10.89028031	1.28E-27	3.79E-26
ENO3	132.1132546	2.071688328	0.191248649	10.8324338	2.42E-27	7.04E-26
ETNK1	825.1375018	-1.010510064	0.093462554	-10.81192438	3.02E-27	8.69E-26
HSD17B4	1665.550743	-0.770721328	0.071308538	-10.80826151	3.15E-27	8.93E-26
LPL	157.6663004	1.905575668	0.176943497	10.76940212	4.80E-27	1.35E-25
CRYZ	740.4738789	-1.176949367	0.109311628	-10.76691834	4.93E-27	1.36E-25
LSS	1128.434867	-1.009249514	0.09401485	-10.73500108	6.97E-27	1.91E-25
CYP51A1	1596.891952	-0.710906976	0.066533524	-10.6849439	1.20E-26	3.23E-25
PLCXD1	80.12308625	3.006538069	0.281681599	10.67353381	1.35E-26	3.61E-25
OAS3	1039.149879	0.935906172	0.087751798	10.6653789	1.48E-26	3.89E-25
PON3	160.273028	1.850952523	0.176514628	10.48611408	1.00E-25	2.60E-24
ODC1	4485.419726	1.202730982	0.115113851	10.44818652	1.49E-25	3.84E-24
ALOXE3	63.9993127	4.460393649	0.426956628	10.44694789	1.51E-25	3.85E-24
ACAD11	598.8344026	1.129880166	0.109000426	10.36583256	3.55E-25	8.91E-24
GNPAT	748.1717399	-0.883786451	0.085445515	-10.34327491	4.49E-25	1.12E-23
PGM2L1	249.3959966	1.497461106	0.144989579	10.32806021	5.26E-25	1.29E-23
ATP6V1F	1266.05605	0.791556204	0.077431353	10.22268332	1.57E-24	3.81E-23
CLCN6	497.4916507	-1.04012735	0.102000663	-10.19726067	2.04E-24	4.90E-23
SLC1A7	79.91924637	-2.778081927	0.274800031	-10.10946731	5.02E-24	1.19E-22
GALNT5	459.2998725	-1.227160783	0.121466804	-10.10284906	5.37E-24	1.26E-22
SMPDL3B	128.8234189	2.039233175	0.202095647	10.0904359	6.09E-24	1.42E-22
INPP1	943.5165457	0.836397334	0.083072118	10.06832804	7.63E-24	1.75E-22
GCLM	2275.483888	-0.724680844	0.072275194	-10.02668826	1.16E-23	2.65E-22
ALDOA	17394.71589	-0.736679501	0.073565743	-10.01389326	1.32E-23	2.98E-22
SLC25A37	4072.825425	-0.583680879	0.058435509	-9.988462248	1.71E-23	3.82E-22
GUSB	1069.064589	0.764665977	0.077128925	9.914127311	3.61E-23	7.98E-22
DHRS3	81.85100165	3.104788569	0.313373065	9.907643381	3.86E-23	8.43E-22
CYB561	1546.179966	-0.794989043	0.080282166	-9.902436378	4.06E-23	8.79E-22
ABHD14B	958.2428785	0.817957307	0.082998516	9.855083567	6.52E-23	1.40E-21
ABCA7	325.5908851	1.16280359	0.118003385	9.853985026	6.59E-23	1.40E-21
CYP11A1	100.658694	2.663061147	0.270273289	9.853216201	6.64E-23	1.40E-21
GPI	5751.986572	-0.621176531	0.063176109	-9.832459494	8.16E-23	1.70E-21
GBA	2026.567923	0.715886484	0.073023298	9.803535337	1.09E-22	2.24E-21
NAT10	2305.31854	-0.637875728	0.065213995	-9.781270574	1.35E-22	2.77E-21
FADS1	4082.345265	-0.548330964	0.056514566	-9.702471448	2.94E-22	5.96E-21
PI4K2A	902.1426449	0.800016026	0.082630589	9.681838556	3.60E-22	7.22E-21
PANK2	1748.687591	0.63274551	0.065429576	9.670634454	4.02E-22	7.99E-21
ME1	818.3560532	-0.902819	0.093567202	-9.648883116	4.97E-22	9.79E-21
NNMT	58.25239421	3.193963899	0.331066421	9.647501818	5.04E-22	9.83E-21
FLVCR1	234.9446899	-1.292085401	0.134327431	-9.618924359	6.65E-22	1.29E-20
LPCAT3	1132.796964	-0.710832231	0.074029711	-9.601985788	7.84E-22	1.50E-20
ECH1	1381.713383	-0.640847072	0.067311439	-9.520626488	1.72E-21	3.27E-20
NT5DC1	437.2542443	-0.991063531	0.104149947	-9.515737306	1.80E-21	3.40E-20
SFXN2	293.8632022	1.255227098	0.131990012	9.510015784	1.91E-21	3.56E-20
LIPG	356.2117622	-1.043000487	0.109907946	-9.489764122	2.32E-21	4.29E-20
SPTLC3	261.4607008	-1.25442834	0.132270198	-9.483832059	2.45E-21	4.50E-20
PFKP	5086.129549	-0.608139642	0.064279862	-9.460811189	3.06E-21	5.57E-20
NPC1	1663.640622	1.09820883	0.116211063	9.450122891	3.38E-21	6.11E-20
CYBA	1779.777599	0.745644085	0.079497697	9.37944265	6.63E-21	1.19E-19
SLC37A4	608.2730781	-0.995918974	0.106637083	-9.339330613	9.69E-21	1.72E-19
GALNT2	3324.860609	-0.590686077	0.063550344	-9.294773818	1.48E-20	2.60E-19
TMCO3	1033.003169	-0.681835962	0.073661579	-9.256331004	2.12E-20	3.70E-19
RYR2	66.72292355	2.98699521	0.322877597	9.251168969	2.22E-20	3.85E-19
SLC4A11	565.9192105	0.872899535	0.094643187	9.223057302	2.89E-20	4.97E-19
ASAH1	1028.621594	0.690456403	0.074996971	9.206457134	3.37E-20	5.76E-19
MAOA	534.0156545	-0.875293661	0.095133432	-9.200694709	3.56E-20	6.03E-19
PDSS2	217.8497519	-1.261626668	0.137470195	-9.177456016	4.41E-20	7.42E-19
ATP6V1D	1325.836658	0.725075221	0.079385339	9.133616191	6.62E-20	1.11E-18
TCIRG1	1161.656895	-0.824195131	0.090365152	-9.120718693	7.46E-20	1.24E-18
HMOX2	598.7394592	0.926403343	0.10161049	9.117201821	7.71E-20	1.27E-18
EDEM1	1632.78671	-0.699694136	0.076793309	-9.11139456	8.13E-20	1.33E-18
PTDSS2	777.1860942	0.759375593	0.083655905	9.077369936	1.11E-19	1.80E-18
ECHDC2	377.1090407	-1.093544664	0.120721854	-9.058381981	1.32E-19	2.13E-18
CACNB4	334.6459586	1.087042601	0.120118493	9.049752246	1.43E-19	2.29E-18
SLC25A13	1331.442194	-0.671999869	0.074325801	-9.04127311	1.55E-19	2.45E-18
GPX3	688.3485148	0.792136009	0.08763417	9.03912262	1.58E-19	2.48E-18
EDEM2	322.4158477	-1.187096543	0.131347591	-9.037825036	1.60E-19	2.50E-18
PTGES2	996.5184904	-0.745879666	0.082550944	-9.035386268	1.63E-19	2.53E-18
PIP5KL1	170.315936	2.160668797	0.239158925	9.034447672	1.65E-19	2.54E-18
PIK3C2B	154.8072219	-1.541987356	0.171794768	-8.975752743	2.81E-19	4.30E-18
LPCAT2	223.5063109	-1.354966992	0.151134593	-8.965300182	3.09E-19	4.70E-18
GART	4230.17222	0.69592011	0.078127305	8.907514601	5.22E-19	7.87E-18
OXCT1	591.7001657	0.872902153	0.098828011	8.832537928	1.02E-18	1.53E-17
PGAM1	8383.771607	-0.880896482	0.099777458	-8.828612179	1.06E-18	1.58E-17
SLC2A1	6709.387977	-0.470553849	0.053325519	-8.824177592	1.10E-18	1.63E-17
HK2	1462.604301	0.745204609	0.08487892	8.779619328	1.64E-18	2.41E-17
DHRS1	392.2842583	1.051096904	0.12024714	8.741138498	2.31E-18	3.36E-17
ALG14	267.2735148	-1.121543442	0.128401308	-8.73467306	2.44E-18	3.54E-17
CYP26B1	439.7266765	0.938125278	0.108093921	8.678797717	4.00E-18	5.75E-17
HMGCS1	745.0937315	-1.21410467	0.140911151	-8.616100707	6.93E-18	9.90E-17
NQO1	3708.571152	-0.515930829	0.059963547	-8.604074514	7.69E-18	1.09E-16
G6PD	2397.244661	-0.728564359	0.084706962	-8.600997408	7.90E-18	1.11E-16
FLAD1	551.7239274	0.814148039	0.094879901	8.580827248	9.42E-18	1.32E-16
NAGK	610.0824148	0.831978477	0.09714725	8.564097059	1.09E-17	1.52E-16
MANEA	393.5673106	-0.958847063	0.112588049	-8.516419545	1.65E-17	2.28E-16
NMRAL1	575.3008122	0.782503673	0.091924222	8.512486267	1.70E-17	2.34E-16
CYB5D2	340.8069382	1.145810904	0.134741794	8.503752743	1.84E-17	2.51E-16
PDE4B	572.9405168	-1.384264217	0.163157213	-8.484235497	2.17E-17	2.95E-16
CHPF	3760.177362	0.644940725	0.076325398	8.449883581	2.92E-17	3.93E-16
PLCD3	1056.598321	-0.894166139	0.105957822	-8.438887459	3.20E-17	4.30E-16
ABCA8	148.7790079	1.485593423	0.176112486	8.435480381	3.30E-17	4.40E-16
PMM1	758.3070155	0.758233365	0.090151819	8.410627502	4.08E-17	5.40E-16
SLC25A35	232.329577	1.160439536	0.138693538	8.366932954	5.91E-17	7.79E-16
SLC25A1	1901.452784	-0.608659753	0.072904749	-8.348698247	6.90E-17	9.03E-16
LPIN3	352.5670087	-1.152721287	0.138144966	-8.344287334	7.16E-17	9.32E-16
PYGL	9028.344806	0.424751294	0.051026407	8.32414659	8.49E-17	1.10E-15
PIGU	589.9657484	-0.795688924	0.095681716	-8.315997612	9.10E-17	1.17E-15
PDE3B	378.2370377	0.913945857	0.110338613	8.283100836	1.20E-16	1.53E-15
PFKL	1790.917537	-0.564164059	0.068168764	-8.275990712	1.27E-16	1.62E-15
SLC25A46	1559.938085	-0.604297106	0.073184873	-8.257131289	1.49E-16	1.89E-15
ATP11C	689.598196	-0.811556435	0.09881653	-8.212759866	2.16E-16	2.72E-15
NOS3	274.6503756	-1.01415877	0.123602829	-8.204980265	2.31E-16	2.88E-15
CPT1C	91.54266872	1.713483436	0.211267032	8.110510276	5.04E-16	6.26E-15
MIOX	60.58390607	2.904683561	0.359044809	8.0900308	5.96E-16	7.37E-15
PTGES3	7169.642438	-0.439841834	0.054486225	-8.072532694	6.89E-16	8.46E-15
ABHD3	332.2326668	0.945436549	0.11729447	8.0603676	7.61E-16	9.29E-15
AOX1	131.8446051	1.599501122	0.198911282	8.041279036	8.89E-16	1.08E-14
PIGO	677.9606156	-0.868153219	0.108101859	-8.030881515	9.68E-16	1.17E-14
AACS	1056.733817	0.640383912	0.079786991	8.026169428	1.01E-15	1.21E-14
DPM1	1728.804139	0.586105959	0.073151967	8.012169489	1.13E-15	1.35E-14
PLD6	196.3143275	1.28123973	0.160341306	7.990702861	1.34E-15	1.59E-14
NDUFA4L2	39.36561747	-3.589076992	0.449485763	-7.984851332	1.41E-15	1.66E-14
GTDC1	168.2059588	-1.272982991	0.161494085	-7.882536333	3.21E-15	3.77E-14
SLC11A2	772.5392667	-0.699419755	0.088757179	-7.880148543	3.27E-15	3.82E-14
SLC1A1	194.9932283	-1.200053132	0.152351688	-7.876861391	3.36E-15	3.90E-14
MTHFD1	3906.531164	0.457371445	0.058202054	7.858338569	3.89E-15	4.50E-14
ADO	1138.503895	0.612323789	0.078487422	7.801553091	6.11E-15	7.04E-14
CHRNB1	560.1923324	0.801801861	0.102810784	7.798810906	6.25E-15	7.15E-14
ABCC2	323.2142734	-1.130935208	0.145174471	-7.790179623	6.69E-15	7.62E-14
COX6A1	6345.617751	0.463176742	0.059794604	7.746129496	9.47E-15	1.07E-13
BLVRB	580.1985085	0.909300116	0.117416369	7.744236375	9.62E-15	1.08E-13
PLCH1	244.3406503	-1.073894709	0.139183346	-7.71568397	1.20E-14	1.35E-13
SLC25A20	187.4546056	1.155483706	0.149880935	7.709344102	1.26E-14	1.41E-13
CSGALNACT1	317.3804055	0.889088333	0.115615093	7.690071517	1.47E-14	1.63E-13
DGAT2	119.486691	1.539452218	0.200578859	7.67504722	1.65E-14	1.83E-13
ALG9	480.8397487	-0.803674784	0.10504414	-7.650829276	2.00E-14	2.19E-13
SLC41A1	1507.873126	0.562724939	0.073569095	7.648931131	2.03E-14	2.22E-13
PFKFB4	278.291762	-1.40938759	0.184833004	-7.625194438	2.44E-14	2.65E-13
COQ2	428.5283959	-0.870376947	0.114442294	-7.605378339	2.84E-14	3.07E-13
QPRT	35.1998014	3.35670271	0.441651142	7.600348769	2.95E-14	3.18E-13
CDS2	1505.739926	-0.517325857	0.068252059	-7.579637415	3.47E-14	3.71E-13
SLC16A12	54.94743578	2.342920926	0.309321283	7.574392879	3.61E-14	3.85E-13
KCTD5	1688.766708	0.575752204	0.076108107	7.564926121	3.88E-14	4.12E-13
PFKM	1867.321809	-0.507583484	0.067364862	-7.534840359	4.89E-14	5.16E-13
SLC25A3	6915.962104	-0.436672647	0.058056185	-7.521552534	5.41E-14	5.69E-13
NPR2	233.3587987	1.044392347	0.138922091	7.517827701	5.57E-14	5.83E-13
UAP1	1345.818694	0.618194436	0.082239626	7.516989877	5.61E-14	5.83E-13
SLC25A5	7119.595638	-0.554942507	0.074092206	-7.489890429	6.89E-14	7.14E-13
SARDH	374.2056748	0.823475723	0.110091642	7.479911371	7.44E-14	7.67E-13
SLCO4C1	81.48988431	-1.731141852	0.231767135	-7.46931549	8.06E-14	8.27E-13
SLC25A19	320.1399197	0.856457926	0.114726335	7.465225205	8.32E-14	8.49E-13
DPM2	1279.498721	0.550704773	0.073832985	7.458790606	8.73E-14	8.88E-13
FLVCR2	102.0995848	-1.569888727	0.211207474	-7.432922222	1.06E-13	1.08E-12
DLAT	1870.956984	-0.52313958	0.070497295	-7.420704276	1.16E-13	1.17E-12
GAA	1108.252135	0.623278479	0.084012218	7.418902828	1.18E-13	1.18E-12
ETFB	745.1287562	0.618778352	0.083706688	7.392221153	1.44E-13	1.44E-12
PYROXD1	265.9837762	-1.062066755	0.144071794	-7.371788247	1.68E-13	1.67E-12
GPD1L	563.1001478	-0.725422357	0.098469236	-7.36699488	1.75E-13	1.73E-12
DCT	39.31129252	2.765132771	0.376226105	7.34965686	1.99E-13	1.96E-12
MINPP1	807.5773447	0.672205669	0.091520711	7.344847528	2.06E-13	2.01E-12
ATP6V0A2	895.5110541	0.687259807	0.093574296	7.344536255	2.06E-13	2.01E-12
ENTPD6	1198.750337	-0.540223815	0.07361749	-7.338253645	2.16E-13	2.10E-12
NDST1	3039.83186	-0.529912002	0.072511218	-7.308000327	2.71E-13	2.62E-12
CYC1	2470.062037	-0.537161971	0.073931427	-7.265678336	3.71E-13	3.57E-12
MICAL2	3957.506729	-0.656936808	0.09061892	-7.249444244	4.18E-13	4.01E-12
CA12	1450.495661	-0.765916016	0.105678732	-7.247589027	4.24E-13	4.05E-12
LPCAT1	1844.923083	-0.863764276	0.119422698	-7.232831675	4.73E-13	4.50E-12
OGFOD1	2319.607611	0.744494223	0.103349364	7.20366528	5.86E-13	5.53E-12
ADI1	1608.393349	0.48752953	0.067678475	7.203612811	5.86E-13	5.53E-12
STRA6	120.2616519	1.451986039	0.202774293	7.160602157	8.03E-13	7.54E-12
TK1	2723.843363	0.428467969	0.059903554	7.152630246	8.51E-13	7.92E-12
DGKH	514.5842524	0.709788115	0.09923549	7.152563228	8.52E-13	7.92E-12
CACNA2D4	1593.745241	-0.73232155	0.102658136	-7.133594868	9.78E-13	9.06E-12
ABHD5	503.9611309	0.719042434	0.100989318	7.119985058	1.08E-12	9.96E-12
SLC47A1	444.6179114	0.714222212	0.100704285	7.092272322	1.32E-12	1.21E-11
UCK1	845.7426821	0.57830187	0.081653454	7.082393212	1.42E-12	1.30E-11
ATP6V1G1	1586.136223	0.497618082	0.0703464	7.073824388	1.51E-12	1.37E-11
PTGES	1150.36539	-0.894485411	0.126509958	-7.070474308	1.54E-12	1.40E-11
KCND1	67.57775416	1.879355553	0.266079757	7.06312865	1.63E-12	1.47E-11
EDEM3	1535.310674	-0.500441978	0.070923067	-7.056124336	1.71E-12	1.54E-11
DGKG	134.171051	-1.346489102	0.191101001	-7.045955268	1.84E-12	1.65E-11
SRR	274.7370756	1.051568733	0.149254892	7.04545572	1.85E-12	1.65E-11
SRD5A3	217.8598645	-1.032835661	0.146716982	-7.039646298	1.93E-12	1.71E-11
HSD17B11	1090.087662	-0.560000051	0.079604488	-7.034779887	2.00E-12	1.76E-11
PIGW	544.5892908	0.663335055	0.094298512	7.034416988	2.00E-12	1.76E-11
HMGCL	266.3474787	1.152655328	0.163905779	7.032426389	2.03E-12	1.78E-11
SOD3	223.9831636	1.021725189	0.145292267	7.032206244	2.03E-12	1.78E-11
ACYP2	163.2809301	1.09745555	0.156279142	7.02240577	2.18E-12	1.90E-11
SLC16A7	268.0695586	-0.910451668	0.129712034	-7.019022357	2.23E-12	1.94E-11
DDHD2	777.6677472	-0.612463687	0.087284569	-7.016860985	2.27E-12	1.96E-11
NAT2	27.96366287	3.506652166	0.500426028	7.007333691	2.43E-12	2.09E-11
PDHB	1672.273625	-0.461894316	0.065947036	-7.00401931	2.49E-12	2.13E-11
GCNT1	226.1170607	1.067341996	0.152618525	6.993528431	2.68E-12	2.29E-11
SLC25A27	123.0290085	1.284127138	0.184086805	6.97566096	3.04E-12	2.59E-11
PIK3R3	162.999743	1.357406888	0.19463571	6.974089646	3.08E-12	2.60E-11
FPGT	255.4430156	-0.875956999	0.12560525	-6.973888447	3.08E-12	2.60E-11
PGM1	2563.308283	-0.463322821	0.066548825	-6.962148767	3.35E-12	2.82E-11
TPMT	344.0465597	0.80617228	0.115931933	6.953841455	3.55E-12	2.98E-11
SLC25A29	637.582917	0.72267202	0.104410552	6.921446238	4.47E-12	3.73E-11
PLA2G4A	188.8990245	-1.047647892	0.1518304	-6.900119405	5.20E-12	4.32E-11
SLC35B4	859.309616	-0.609492168	0.088355652	-6.898168422	5.27E-12	4.36E-11
DPM3	514.8885763	0.673067288	0.097778122	6.883618523	5.84E-12	4.81E-11
CHRNA1	27.14250299	4.029074041	0.585885717	6.876894116	6.12E-12	5.03E-11
ACACA	2518.938732	-0.430160388	0.062608405	-6.870649235	6.39E-12	5.23E-11
TYMS	3302.044438	0.401892249	0.058571683	6.86154518	6.81E-12	5.56E-11
ENPP4	542.3553569	0.708822578	0.103380192	6.856464114	7.06E-12	5.74E-11
SLC12A9	520.2837489	-0.693177097	0.101151578	-6.852855026	7.24E-12	5.86E-11
NEU1	552.7641278	0.674816723	0.098670593	6.839086504	7.97E-12	6.43E-11
MVK	318.6180481	-0.799994362	0.117044897	-6.834935843	8.20E-12	6.59E-11
AK3	1691.839529	0.481074189	0.070712371	6.80325356	1.02E-11	8.19E-11
NOX5	51.99697174	-1.935487937	0.28557631	-6.777480718	1.22E-11	9.76E-11
TTYH3	3267.612279	-0.447736351	0.066109204	-6.772677952	1.26E-11	1.00E-10
GABRA3	219.0488503	-1.006695586	0.148791162	-6.765829182	1.33E-11	1.05E-10
PHYHD1	300.7341989	-0.80303318	0.118810612	-6.758934818	1.39E-11	1.10E-10
HSD17B7	243.4692784	-0.907009369	0.134268269	-6.755202646	1.43E-11	1.12E-10
GSS	2871.861043	0.434080507	0.064400892	6.74028716	1.58E-11	1.24E-10
TST	583.5279694	0.638702301	0.094937358	6.727618273	1.72E-11	1.35E-10
P2RX5	375.9400547	0.775612812	0.115702759	6.70349454	2.03E-11	1.58E-10
GALNS	334.1426333	0.853811584	0.127567378	6.693024498	2.19E-11	1.69E-10
ITPR3	4660.565423	0.438159368	0.065492945	6.690176637	2.23E-11	1.72E-10
DHTKD1	1032.644588	0.539160924	0.080739064	6.677819814	2.43E-11	1.87E-10
SLC18A2	218.0950145	-0.916014558	0.137876641	-6.643725524	3.06E-11	2.35E-10
PIK3C2A	1850.678451	0.464842687	0.069980658	6.642445231	3.09E-11	2.36E-10
SLC30A4	190.3076925	1.022825842	0.154346829	6.626801785	3.43E-11	2.61E-10
SDSL	421.4247683	1.019942898	0.154200216	6.61440642	3.73E-11	2.83E-10
SUCLG2	1080.899277	-0.588873637	0.089074912	-6.610993209	3.82E-11	2.89E-10
ABCA5	244.1609552	0.849980725	0.128923781	6.592893262	4.31E-11	3.25E-10
SLC46A3	183.6456714	0.974823175	0.148155993	6.579708025	4.71E-11	3.54E-10
GNPTG	362.4652404	0.791780439	0.120374444	6.577645668	4.78E-11	3.58E-10
B3GNT2	749.3506149	0.789249872	0.120080779	6.572657851	4.94E-11	3.69E-10
KCTD3	1375.135351	-0.488609309	0.074493083	-6.559123234	5.41E-11	4.02E-10
PPA2	453.4522975	-0.671755177	0.102424658	-6.558529826	5.43E-11	4.03E-10
SLC35B2	1175.811752	-0.506338338	0.077324796	-6.548201383	5.82E-11	4.30E-10
PDE9A	323.6467051	-0.766199741	0.117094927	-6.543406782	6.01E-11	4.43E-10
ABCG2	448.6566923	0.685110959	0.104762722	6.539644483	6.17E-11	4.52E-10
KCNAB3	146.3965296	1.147577716	0.175668166	6.532644707	6.46E-11	4.72E-10
KCTD10	1714.755842	-0.422232626	0.064712378	-6.524758354	6.81E-11	4.96E-10
CYB5R2	27.37190494	3.141364437	0.481808015	6.519950553	7.03E-11	5.11E-10
CYBRD1	1924.491065	0.543351615	0.083521506	6.505529446	7.74E-11	5.60E-10
RPIA	532.3989309	-0.668803927	0.102961968	-6.495640462	8.27E-11	5.97E-10
ENTPD1	489.8873122	0.634469421	0.098070269	6.469538898	9.83E-11	7.07E-10
CPT2	951.5815737	0.623390429	0.096598214	6.453436365	1.09E-10	7.84E-10
DHRS7B	628.8146638	0.594126225	0.09231078	6.436152146	1.23E-10	8.75E-10
DIO2	27.6989256	2.883517807	0.448062006	6.435532957	1.23E-10	8.76E-10
GCAT	226.4339291	0.863203085	0.134643752	6.411014804	1.45E-10	1.03E-09
NALCN	43.37470922	-2.057603846	0.321545989	-6.399096606	1.56E-10	1.11E-09
ELOVL6	936.9920767	-0.67128466	0.105014413	-6.392309794	1.63E-10	1.15E-09
SOAT1	1477.112611	0.527216402	0.082575542	6.384655679	1.72E-10	1.21E-09
NDUFAF2	487.7449909	0.740702363	0.116095199	6.380129171	1.77E-10	1.24E-09
KCTD12	445.1968433	-0.958501471	0.150466384	-6.370203401	1.89E-10	1.32E-09
NUDT16L1	221.8823251	-0.861651783	0.13538088	-6.364649029	1.96E-10	1.36E-09
PGM2	1149.558141	0.477851765	0.075129477	6.360376585	2.01E-10	1.40E-09
KCTD11	264.1609965	0.82113456	0.12916844	6.357083508	2.06E-10	1.42E-09
AKR1A1	581.809418	-0.596475122	0.094215721	-6.330951061	2.44E-10	1.68E-09
ABCB7	388.1088751	-0.685201797	0.108348296	-6.324066184	2.55E-10	1.75E-09
ATP1A1	21890.73874	-0.315497285	0.049901455	-6.322406497	2.58E-10	1.76E-09
ACADS	239.3450446	-0.872716592	0.138095574	-6.319656523	2.62E-10	1.79E-09
FRRS1	274.5734911	-0.844979235	0.134010924	-6.305301166	2.88E-10	1.96E-09
SLC25A12	374.4565445	-0.766564866	0.121754817	-6.29597159	3.05E-10	2.07E-09
DHRS7	666.2311147	0.567570432	0.09015727	6.295337356	3.07E-10	2.08E-09
PMM2	833.3091313	-0.500260171	0.080333252	-6.227311332	4.75E-10	3.20E-09
NUDT5	1645.058812	0.443851742	0.07162073	6.197252425	5.75E-10	3.86E-09
SLCO2A1	169.7952215	1.341577215	0.216636616	6.192753747	5.91E-10	3.96E-09
GLRX	1297.961005	-0.540413228	0.08727529	-6.192053092	5.94E-10	3.97E-09
SLC7A2	472.8843879	0.597270338	0.096814588	6.169218408	6.86E-10	4.57E-09
GSTCD	403.0700676	-0.643578009	0.104330155	-6.168667212	6.89E-10	4.58E-09
PLA2G12A	310.3819553	0.724817556	0.11778659	6.15365091	7.57E-10	5.02E-09
MOCS2	1008.026687	0.466475359	0.075835823	6.151121493	7.69E-10	5.08E-09
DHRS2	89.83294481	-1.828593657	0.297386193	-6.148885516	7.80E-10	5.14E-09
VDAC1	4617.400471	-0.495458569	0.080583437	-6.148392126	7.83E-10	5.14E-09
MGAT4A	109.5618483	1.312721383	0.213551119	6.147106096	7.89E-10	5.16E-09
SLC5A4	54.18196786	-1.692336829	0.275730458	-6.137649223	8.38E-10	5.47E-09
SLC12A7	87.9688544	1.414340339	0.230931675	6.124496949	9.10E-10	5.92E-09
COQ9	774.6073619	0.551888487	0.090117971	6.124066946	9.12E-10	5.92E-09
RDH5	41.20111892	2.013683779	0.328940857	6.121719859	9.26E-10	5.99E-09
ACOXL	137.0987149	-1.003809058	0.164057204	-6.118652705	9.44E-10	6.09E-09
B3GALNT1	704.20605	-0.535660967	0.087953086	-6.090303228	1.13E-09	7.25E-09
SLC25A24	2360.819549	-0.493961138	0.081166753	-6.085757039	1.16E-09	7.43E-09
HSD17B8	61.39794569	-1.566835673	0.257770089	-6.078423133	1.21E-09	7.76E-09
AGPAT4	275.863946	-0.754592084	0.124248304	-6.073258617	1.25E-09	7.99E-09
GLT8D1	681.2718856	-0.536889009	0.088597628	-6.059857587	1.36E-09	8.66E-09
KYNU	602.4801376	-0.663984657	0.109587302	-6.058956134	1.37E-09	8.68E-09
NAT9	648.8387323	0.804291441	0.132864504	6.053471128	1.42E-09	8.96E-09
PEMT	773.5057634	-0.649110817	0.107263337	-6.051562761	1.43E-09	9.04E-09
ATP10A	152.9590852	-1.00272723	0.165873717	-6.045124242	1.49E-09	9.38E-09
SCCPDH	1030.667247	0.453584768	0.075198833	6.031805955	1.62E-09	1.02E-08
SLC22A15	408.7057265	0.964123678	0.160120238	6.021248078	1.73E-09	1.08E-08
FUT11	110.5086641	-1.448169405	0.240633688	-6.01814906	1.76E-09	1.10E-08
PIP5K1A	3106.639139	0.518614857	0.086243828	6.013356181	1.82E-09	1.13E-08
B4GALT1	2927.280603	-0.473529803	0.078816817	-6.007979248	1.88E-09	1.16E-08
HADHB	1730.398582	0.397088524	0.066098718	6.007507189	1.88E-09	1.16E-08
STARD9	279.544556	-0.892629985	0.148617575	-6.006220885	1.90E-09	1.17E-08
ADAL	362.9771082	0.717568357	0.119526048	6.003447517	1.93E-09	1.19E-08
AFMID	344.6015189	-0.664837612	0.111090172	-5.984666335	2.17E-09	1.33E-08
DBT	1188.631676	-0.502318482	0.084255767	-5.961829055	2.49E-09	1.52E-08
NT5C	442.4848482	-0.835183806	0.140550669	-5.942225771	2.81E-09	1.71E-08
ATP6V0A1	880.6540813	0.46676561	0.078871012	5.91808823	3.26E-09	1.98E-08
SOD1	2085.232335	-0.4694616	0.07940793	-5.912024159	3.38E-09	2.04E-08
PTGR1	494.8244478	0.587350695	0.099354192	5.911685077	3.39E-09	2.04E-08
PYGB	7295.759385	-0.504911415	0.085609291	-5.897857666	3.68E-09	2.22E-08
ATP6V0A4	69.41044225	1.579373052	0.269156419	5.867863218	4.41E-09	2.65E-08
AGPS	2493.787889	-0.367547083	0.062816092	-5.85116127	4.88E-09	2.92E-08
SLC25A45	105.2039309	1.148506965	0.196604531	5.841711578	5.17E-09	3.09E-08
PIGT	3470.014177	-0.36765114	0.062960915	-5.839355118	5.24E-09	3.12E-08
OGDH	2858.908467	-0.475876327	0.081881641	-5.811758538	6.18E-09	3.67E-08
GALNT11	643.875552	-0.526241243	0.091219559	-5.768951833	7.98E-09	4.73E-08
DHODH	159.8796462	-0.911732962	0.158178016	-5.763967633	8.22E-09	4.85E-08
UQCRFS1	1668.646934	-0.437711791	0.075952367	-5.762977582	8.26E-09	4.87E-08
GLA	354.2061631	0.694423818	0.12057879	5.759087647	8.46E-09	4.97E-08
NDUFA6	1018.660659	0.433636163	0.075451249	5.747236394	9.07E-09	5.32E-08
GPHN	422.8889024	-0.613642034	0.106802519	-5.745576424	9.16E-09	5.35E-08
SLC39A11	240.5762121	-0.738795376	0.128637679	-5.743226898	9.29E-09	5.41E-08
SLC25A22	915.7600654	-0.489207695	0.085252054	-5.738368419	9.56E-09	5.56E-08
NDUFA9	1071.21464	-0.539623116	0.094226964	-5.726843911	1.02E-08	5.93E-08
COX15	858.2544005	0.570915394	0.099744085	5.723801991	1.04E-08	6.02E-08
HYAL3	111.5841727	1.090190152	0.190811261	5.713447649	1.11E-08	6.39E-08
ABHD11	488.7354872	0.549010116	0.096103981	5.712667787	1.11E-08	6.40E-08
UGP2	1703.772684	-0.399803094	0.069992042	-5.712122147	1.12E-08	6.40E-08
SFXN3	916.1231925	-0.598792029	0.104846365	-5.711137737	1.12E-08	6.42E-08
ATP6V1E1	3037.355211	0.352222353	0.061676196	5.710831353	1.12E-08	6.42E-08
SLC44A5	380.8719425	-0.639758635	0.112048096	-5.709678772	1.13E-08	6.44E-08
MFSD11	245.5037168	0.755154252	0.132492433	5.699602878	1.20E-08	6.82E-08
AKR7A2	1217.049184	0.43944522	0.077111798	5.698806523	1.21E-08	6.83E-08
GNPTAB	720.9469029	-0.543927568	0.095675561	-5.685125448	1.31E-08	7.38E-08
HSD17B10	869.1618551	0.458066984	0.080668495	5.678387626	1.36E-08	7.66E-08
ALDH7A1	2471.336403	0.372554963	0.065689696	5.671436846	1.42E-08	7.96E-08
EPHX1	582.6525184	0.520902643	0.092092072	5.656324473	1.55E-08	8.67E-08
POR	854.3239005	-0.468413241	0.082839369	-5.654476192	1.56E-08	8.74E-08
MAN2A1	1624.175175	-0.382949398	0.067803771	-5.647907085	1.62E-08	9.06E-08
ABCA10	82.84113202	1.477021532	0.2623307	5.630380019	1.80E-08	1.00E-07
CLCN7	1211.252725	0.394504537	0.070134592	5.624963766	1.86E-08	1.03E-07
NPL	66.40229656	1.514225119	0.269403055	5.620667952	1.90E-08	1.05E-07
LNPEP	1469.126547	-0.393274108	0.069994591	-5.618635702	1.92E-08	1.06E-07
POFUT1	4202.340045	-0.322515993	0.057499874	-5.608986075	2.04E-08	1.12E-07
SLC16A6	48.74639849	1.727088236	0.308199245	5.603804234	2.10E-08	1.15E-07
PRDX6	4263.365135	0.313292011	0.056002149	5.594285501	2.22E-08	1.21E-07
GCNT2	982.2877032	-0.476069577	0.0851462	-5.591201686	2.26E-08	1.23E-07
MGAT5	1088.819426	-0.496167604	0.088806454	-5.587066933	2.31E-08	1.26E-07
KCTD6	275.6346901	-0.722527132	0.129667506	-5.572152602	2.52E-08	1.37E-07
ENTPD4	1552.471111	0.425775467	0.076535441	5.563115098	2.65E-08	1.44E-07
UCKL1	853.1985666	-0.498724106	0.089839204	-5.551297055	2.84E-08	1.53E-07
ATP1B3	1543.48307	0.366411314	0.066148008	5.539264567	3.04E-08	1.64E-07
IDH1	1477.768121	-0.65583531	0.118531236	-5.533016721	3.15E-08	1.69E-07
PKD1	3736.018436	0.616145628	0.111368931	5.532473204	3.16E-08	1.70E-07
BCKDHB	287.9628671	-0.655656991	0.118538328	-5.53118135	3.18E-08	1.70E-07
AADAC	12.35312689	7.008107478	1.272169511	5.508784337	3.61E-08	1.93E-07
PCCA	146.2543856	-0.958575278	0.174044519	-5.50764417	3.64E-08	1.94E-07
UGDH	663.2331557	-0.509082038	0.092601566	-5.497553219	3.85E-08	2.05E-07
IDI1	895.5185565	-0.581396932	0.105841384	-5.493096452	3.95E-08	2.10E-07
IDUA	163.0104338	0.887129793	0.162121427	5.472008279	4.45E-08	2.36E-07
SLC39A8	1018.138479	0.421605938	0.077185736	5.462226084	4.70E-08	2.48E-07
GMPR	246.2316907	0.727726695	0.133261485	5.460892899	4.74E-08	2.50E-07
TRPV2	52.86791314	1.509124327	0.276681876	5.454366406	4.91E-08	2.58E-07
SGSH	644.9147156	-0.550991282	0.101046288	-5.452860174	4.96E-08	2.60E-07
B4GALNT4	257.8668239	-0.831570507	0.152556883	-5.450888152	5.01E-08	2.62E-07
SDHD	1809.118722	-0.341824133	0.062753925	-5.44705587	5.12E-08	2.67E-07
PLCB2	372.7202257	0.622257941	0.114533342	5.432985089	5.54E-08	2.88E-07
PAM	2330.475976	-0.351906879	0.064861565	-5.425507065	5.78E-08	3.00E-07
UQCRC2	2839.907553	-0.331393871	0.061170119	-5.417577683	6.04E-08	3.13E-07
HPGD	103.5614787	-1.216853285	0.22465255	-5.416601268	6.07E-08	3.14E-07
PIGQ	587.8151332	0.524671566	0.096883121	5.415510573	6.11E-08	3.15E-07
MGAT5B	306.2637646	-0.659455276	0.12194473	-5.407821026	6.38E-08	3.28E-07
SAT1	5400.632521	-0.42181409	0.078067528	-5.403195183	6.55E-08	3.36E-07
LPIN2	2098.238467	-0.667738086	0.123623042	-5.401404734	6.61E-08	3.39E-07
XYLB	194.4210811	-0.770359219	0.142724606	-5.397522134	6.76E-08	3.45E-07
B4GALT3	943.4840873	-0.438441398	0.08139709	-5.386450516	7.19E-08	3.66E-07
SLC25A15	515.0853848	-0.516109149	0.095901626	-5.381651707	7.38E-08	3.75E-07
UEVLD	769.9049704	0.469389546	0.087261412	5.379119293	7.49E-08	3.80E-07
AKR1C3	277.3375455	0.652552525	0.121574704	5.367502498	7.98E-08	4.04E-07
PTGR2	627.0998185	0.474602977	0.088496331	5.362967824	8.19E-08	4.13E-07
TAP2	2964.191717	0.404915899	0.075573605	5.357901061	8.42E-08	4.24E-07
COQ6	313.0870153	0.653367666	0.12212463	5.350007335	8.80E-08	4.42E-07
PRDX5	2142.076869	0.383994094	0.072007229	5.332715851	9.68E-08	4.85E-07
SLC44A2	1657.093051	0.444690681	0.083402282	5.331876681	9.72E-08	4.86E-07
STARD13	448.3397027	0.551967426	0.104141519	5.300166829	1.16E-07	5.77E-07
CEPT1	694.1467743	-0.466764028	0.088270301	-5.287894375	1.24E-07	6.16E-07
CH25H	15.91005692	4.880944229	0.92324154	5.286746772	1.25E-07	6.19E-07
MICAL1	574.3741338	0.5072035	0.096201967	5.272277844	1.35E-07	6.68E-07
HNMT	486.7398117	-0.564790707	0.107173902	-5.269852998	1.37E-07	6.75E-07
COX18	264.2635176	-0.65291304	0.123939838	-5.267983659	1.38E-07	6.81E-07
SEPHS2	1498.720394	0.55725612	0.105800734	5.267034514	1.39E-07	6.83E-07
PTEN	981.394101	-0.40055387	0.076057892	-5.266434008	1.39E-07	6.83E-07
PNPLA8	808.8179062	0.490243639	0.093107624	5.265343659	1.40E-07	6.86E-07
AQP1	29.12753105	-2.043853288	0.388552441	-5.260173593	1.44E-07	7.04E-07
AMDHD1	77.97588817	1.168728858	0.222761955	5.246537086	1.55E-07	7.56E-07
KCNQ5	545.107638	-0.553651558	0.105604942	-5.24266713	1.58E-07	7.71E-07
ATP6V1E2	164.1977722	1.115913519	0.213015179	5.238657279	1.62E-07	7.86E-07
NDUFA7	478.4086553	0.50544523	0.096755665	5.223934213	1.75E-07	8.49E-07
RBKS	108.197428	1.0986726	0.210423065	5.221255569	1.78E-07	8.59E-07
ABCA4	35.72237255	1.832142885	0.352578655	5.196408963	2.03E-07	9.80E-07
DPYSL3	102.6650514	1.210571668	0.233662418	5.180857401	2.21E-07	1.06E-06
SMS	4465.829125	-0.302545368	0.058472532	-5.17414514	2.29E-07	1.10E-06
MTHFD2L	335.9274891	0.628073528	0.121430795	5.172275503	2.31E-07	1.11E-06
FAR1	2546.802923	0.343220573	0.066467783	5.163713237	2.42E-07	1.16E-06
SMPD1	835.6397261	0.409292967	0.079298427	5.161426071	2.45E-07	1.17E-06
SLC25A42	143.3559271	0.850760511	0.165407964	5.14340719	2.70E-07	1.28E-06
PRDX4	1510.174679	-0.365896216	0.071164466	-5.141557838	2.72E-07	1.29E-06
CERK	890.3177825	-0.608366999	0.118441305	-5.136442889	2.80E-07	1.33E-06
ELOVL7	426.9645106	0.543943593	0.1059383	5.134532001	2.83E-07	1.34E-06
SLC5A6	648.5498929	-0.4536784	0.08836808	-5.133962411	2.84E-07	1.34E-06
CYB5R1	544.527369	0.495906656	0.096769934	5.124594355	2.98E-07	1.40E-06
SLC20A2	449.621337	-0.514430228	0.100504525	-5.118478273	3.08E-07	1.45E-06
ST3GAL3	264.2696611	-0.629171056	0.123108636	-5.110697961	3.21E-07	1.51E-06
NDUFA5	771.0817145	-0.451791763	0.088423907	-5.109384783	3.23E-07	1.51E-06
SLC6A14	38.23738325	1.956970049	0.383173141	5.107273549	3.27E-07	1.53E-06
SLC2A6	195.792907	0.760520721	0.149320964	5.093194569	3.52E-07	1.64E-06
PDE4A	634.7663628	-0.483948376	0.095020503	-5.09309421	3.52E-07	1.64E-06
GLRX2	263.6665303	0.833437954	0.163838974	5.086933419	3.64E-07	1.69E-06
HS6ST3	39.88039984	1.841523488	0.362350134	5.08216588	3.73E-07	1.73E-06
PLCH2	139.7188853	-0.851390006	0.168620893	-5.049137108	4.44E-07	2.05E-06
KCNC4	181.2223525	0.84459384	0.167423851	5.04464468	4.54E-07	2.10E-06
SUCLA2	659.3406348	-0.483100245	0.095828427	-5.041304147	4.62E-07	2.13E-06
GK	152.9641333	0.834077856	0.165516152	5.039253535	4.67E-07	2.15E-06
GRIK5	14.69610556	4.767580926	0.946683096	5.036089631	4.75E-07	2.18E-06
SLC41A2	412.488577	0.638271836	0.12693085	5.028500467	4.94E-07	2.26E-06
SLCO3A1	369.387131	-0.56199345	0.111905487	-5.02203658	5.11E-07	2.33E-06
CDIPT	1304.307652	0.350271555	0.070295969	4.982811389	6.27E-07	2.85E-06
ABCC1	2154.197923	-0.409392577	0.082172355	-4.982120564	6.29E-07	2.86E-06
ATP6AP2	1516.329464	0.331093083	0.066583267	4.972616931	6.61E-07	3.00E-06
B4GALT2	695.4146832	-0.487388589	0.098402316	-4.953019507	7.31E-07	3.31E-06
PIP4K2B	1529.181884	-0.472545803	0.095427062	-4.951905597	7.35E-07	3.32E-06
LYPLAL1	385.6397844	0.596173816	0.120407801	4.951288955	7.37E-07	3.32E-06
PDE11A	145.3885065	-0.785090485	0.15869526	-4.947157739	7.53E-07	3.39E-06
GLB1L	288.2257036	0.680019627	0.137642513	4.94047669	7.79E-07	3.50E-06
ANKH	1688.77257	-0.381685213	0.077364171	-4.93361729	8.07E-07	3.62E-06
FPGS	887.9396836	-0.396500227	0.080461795	-4.927807389	8.32E-07	3.72E-06
COQ10B	700.620494	0.472299122	0.095871333	4.926385253	8.38E-07	3.74E-06
NAGS	145.6253611	0.864234439	0.176220313	4.904283876	9.38E-07	4.17E-06
BTD	413.4213217	-0.610074784	0.124784936	-4.88900986	1.01E-06	4.50E-06
NT5DC2	585.2989362	-0.737413272	0.151115134	-4.879810859	1.06E-06	4.71E-06
SLC25A38	840.5257975	0.47615486	0.097854903	4.865927488	1.14E-06	5.04E-06
TPCN2	245.226363	-0.675027806	0.139363353	-4.843653611	1.27E-06	5.63E-06
KCTD15	13.63107649	-3.502571785	0.724347104	-4.835488078	1.33E-06	5.85E-06
DDO	57.73231419	1.255723366	0.259966262	4.830332054	1.36E-06	6.00E-06
ARSA	120.5525323	0.908677156	0.188293471	4.825855887	1.39E-06	6.12E-06
NDUFV3	627.9107713	0.431886372	0.089656375	4.81712954	1.46E-06	6.38E-06
PNPLA2	3521.579976	0.336193348	0.069804858	4.816188447	1.46E-06	6.40E-06
SLC35F3	105.6612254	-1.06071363	0.220436519	-4.81187798	1.50E-06	6.52E-06
ACSL5	2867.764601	-0.361032523	0.075134755	-4.805133448	1.55E-06	6.73E-06
ITPR1	928.1658409	0.523064583	0.10916989	4.79128981	1.66E-06	7.20E-06
BCHE	200.8946387	-0.658086535	0.137794945	-4.77583945	1.79E-06	7.76E-06
SCN4A	14.33365194	3.427655857	0.717908372	4.77450325	1.80E-06	7.80E-06
INPP5K	1492.619189	0.450983148	0.094515358	4.771532964	1.83E-06	7.90E-06
DUT	1970.120929	0.350261128	0.073572119	4.760786205	1.93E-06	8.31E-06
DDAH1	6233.842503	0.401505304	0.084358132	4.759532894	1.94E-06	8.35E-06
GSR	958.8022501	-0.435137919	0.091558036	-4.752591224	2.01E-06	8.62E-06
BEST3	24.52999081	1.949550415	0.411108332	4.742181717	2.11E-06	9.06E-06
ORAI1	566.2830624	0.487167038	0.102775607	4.740103715	2.14E-06	9.14E-06
ACAD9	646.8112212	-0.412064828	0.086958433	-4.738641391	2.15E-06	9.19E-06
HAGH	565.7298748	0.545030355	0.115149589	4.733237509	2.21E-06	9.42E-06
ACBD7	385.3922423	0.515457041	0.108960108	4.730695014	2.24E-06	9.52E-06
COX7C	1914.179973	-0.33053161	0.070074521	-4.716858661	2.40E-06	1.02E-05
IDH3G	569.9985936	-0.509572802	0.108034846	-4.716744816	2.40E-06	1.02E-05
UMPS	877.1437283	0.370465982	0.078551648	4.716208934	2.40E-06	1.02E-05
POMT1	500.7859073	-0.455686119	0.096816156	-4.706715689	2.52E-06	1.06E-05
ACADM	1847.160144	0.341927245	0.07270081	4.703210924	2.56E-06	1.08E-05
ENTPD5	642.9736288	0.448609674	0.095409322	4.701948037	2.58E-06	1.08E-05
IMPDH2	3940.649303	-0.410459358	0.087588814	-4.686207526	2.78E-06	1.17E-05
EBP	434.7841092	-0.48872908	0.104833994	-4.661933216	3.13E-06	1.31E-05
PRDX1	4112.41274	-0.357790705	0.0767941	-4.659091066	3.18E-06	1.33E-05
FAHD1	279.4330334	0.557883714	0.119785729	4.657347059	3.20E-06	1.34E-05
GAD1	104.1260934	0.908667394	0.195720077	4.64268872	3.44E-06	1.43E-05
MANBAL	1391.496059	0.38816731	0.083611059	4.642535493	3.44E-06	1.43E-05
UROD	1771.048489	0.341576369	0.073577806	4.642383201	3.44E-06	1.43E-05
ST6GAL1	127.3260259	-1.036717341	0.223347878	-4.641715645	3.46E-06	1.43E-05
CYP4F11	12.54513229	3.464065935	0.748448109	4.628331467	3.69E-06	1.52E-05
CLIC2	17.55690099	2.515716221	0.544258547	4.622281515	3.80E-06	1.57E-05
NT5DC3	431.2101474	-0.576770689	0.124983762	-4.614765006	3.94E-06	1.62E-05
MAN2C1	632.8287567	-0.439158687	0.095303914	-4.607981652	4.07E-06	1.67E-05
CYP1B1	3379.47658	0.47404245	0.102951628	4.604516295	4.13E-06	1.70E-05
PLD2	321.0520746	-0.517816205	0.112529362	-4.601609709	4.19E-06	1.72E-05
ATP1B1	1793.887816	0.337320716	0.0734082	4.595136754	4.32E-06	1.77E-05
NIPA1	1037.570825	0.359467261	0.078245673	4.594084835	4.35E-06	1.77E-05
ATP6V0C	2129.502415	0.323132152	0.070353618	4.592971324	4.37E-06	1.78E-05
DOLPP1	497.0457794	-0.439011127	0.095725504	-4.58614587	4.52E-06	1.83E-05
CKM	11.93622151	3.671940318	0.803617081	4.569266139	4.89E-06	1.98E-05
CLIC5	10.63337792	5.805924465	1.273151988	4.560276008	5.11E-06	2.07E-05
FDX1	490.7187758	0.476259257	0.104452434	4.559580275	5.13E-06	2.07E-05
ATP2A3	240.4737652	0.585895072	0.128607898	4.555669462	5.22E-06	2.11E-05
KCTD9	1317.652519	-0.317743889	0.069754386	-4.555181531	5.23E-06	2.11E-05
NDUFA11	1264.776876	0.401746239	0.088284484	4.550587155	5.35E-06	2.15E-05
NDUFS2	1881.618139	-0.330126592	0.072585948	-4.54807856	5.41E-06	2.17E-05
SLC35A5	761.1636443	0.431103172	0.095058634	4.535129047	5.76E-06	2.30E-05
ATP8A2	31.97323357	1.713178215	0.378217818	4.529607367	5.91E-06	2.36E-05
SLC35B3	291.8699674	0.579290666	0.127948312	4.527536618	5.97E-06	2.38E-05
NANP	262.3107219	-0.624453645	0.137923723	-4.527528919	5.97E-06	2.38E-05
HS6ST1	789.4554199	-0.494269356	0.109291997	-4.522466163	6.11E-06	2.43E-05
ATP8B3	69.40529403	-1.031028115	0.228030044	-4.521457326	6.14E-06	2.44E-05
NDUFAB1	976.1752566	-0.347687354	0.076994655	-4.51573365	6.31E-06	2.50E-05
GALNT4	286.5846046	-0.605879233	0.134197751	-4.514824059	6.34E-06	2.50E-05
B3GALT5	36.15136003	-1.483181363	0.329253238	-4.504682691	6.65E-06	2.62E-05
GYS1	1401.235343	-0.407572125	0.090631206	-4.497039625	6.89E-06	2.71E-05
PDE8A	2428.267113	-0.298630101	0.066523038	-4.489123049	7.15E-06	2.81E-05
ARSB	277.4889996	-0.549191825	0.122439934	-4.48539792	7.28E-06	2.86E-05
SPTLC1	1860.138945	-0.314174447	0.070138036	-4.479373317	7.49E-06	2.93E-05
NUDT1	330.6498891	0.52336771	0.116887171	4.477546224	7.55E-06	2.95E-05
NUDT14	253.2921814	0.616449331	0.137813028	4.473084582	7.71E-06	3.01E-05
ABCF1	3085.859922	-0.308623459	0.06908385	-4.467374938	7.92E-06	3.09E-05
ELOVL5	2296.842134	-0.289949711	0.064939047	-4.464951747	8.01E-06	3.12E-05
KCTD13	331.8468219	0.573958272	0.128896657	4.452856171	8.47E-06	3.29E-05
GPD2	2499.399208	-0.310595936	0.069968739	-4.439067256	9.03E-06	3.50E-05
CYP27C1	18.26932684	-2.173342404	0.48987194	-4.436552138	9.14E-06	3.54E-05
PPCS	488.7315885	0.426716788	0.09640269	4.426399183	9.58E-06	3.70E-05
SLC12A6	582.4033191	0.417034155	0.094242006	4.425140893	9.64E-06	3.71E-05
SDHA	2632.962393	-0.442471039	0.099994855	-4.424938075	9.65E-06	3.71E-05
COMTD1	130.9296367	-0.75530093	0.171126303	-4.413704477	1.02E-05	3.90E-05
SLC5A3	814.466461	-0.475636477	0.107850653	-4.410139985	1.03E-05	3.96E-05
MGAT1	1401.096204	-0.33571654	0.076201731	-4.405628811	1.05E-05	4.04E-05
SGMS2	562.3405426	0.428609048	0.097316202	4.404292795	1.06E-05	4.06E-05
NAT14	438.0266762	-0.489140997	0.111135582	-4.401299626	1.08E-05	4.10E-05
ABHD10	1013.444793	0.361465168	0.082132139	4.40101977	1.08E-05	4.10E-05
PIK3R1	394.4115919	0.552022853	0.125466208	4.399773148	1.08E-05	4.12E-05
PIP4K2C	972.9899178	0.358347126	0.081488518	4.397516787	1.09E-05	4.15E-05
ACSS3	1189.081733	-0.41983431	0.095476392	-4.397257828	1.10E-05	4.15E-05
ACAT1	1539.910504	-0.288367191	0.065603344	-4.395617242	1.10E-05	4.18E-05
KCNQ3	254.656963	-0.679101577	0.154541806	-4.394290416	1.11E-05	4.20E-05
ETFDH	266.234963	-0.532346129	0.121196066	-4.392437354	1.12E-05	4.22E-05
COX10	710.9427833	-0.431504412	0.098351526	-4.387368737	1.15E-05	4.32E-05
ALG12	303.6307832	-0.528888745	0.120570054	-4.386568028	1.15E-05	4.33E-05
EBPL	362.1394457	-0.477152546	0.108859622	-4.383191279	1.17E-05	4.39E-05
CPS1	366.0388451	0.468154964	0.106862987	4.380889741	1.18E-05	4.42E-05
SLC25A26	476.5215602	-0.438874979	0.100409113	-4.370868013	1.24E-05	4.62E-05
HAGHL	88.10149283	0.884479223	0.202455255	4.368763975	1.25E-05	4.66E-05
AMT	95.8250216	0.881449899	0.20189099	4.365969477	1.27E-05	4.71E-05
SLC23A3	16.41200208	2.402863999	0.550386069	4.365779102	1.27E-05	4.71E-05
CHRNA5	477.3228669	0.448422027	0.102780421	4.362912934	1.28E-05	4.76E-05
SFXN1	1841.435558	-0.36742974	0.084273576	-4.359963784	1.30E-05	4.82E-05
SGPP1	628.1278127	0.429652631	0.098662208	4.354784282	1.33E-05	4.93E-05
MGAT4B	2113.50577	0.277841167	0.063879146	4.349481524	1.36E-05	5.04E-05
DBH	36.52728	1.425562755	0.327895497	4.347613093	1.38E-05	5.07E-05
UQCRC1	2534.205295	-0.249209083	0.057356008	-4.344951662	1.39E-05	5.13E-05
KCNK5	132.1814952	0.785666873	0.180915907	4.342718597	1.41E-05	5.17E-05
PAPSS1	613.7993747	0.410970829	0.094809494	4.334701235	1.46E-05	5.35E-05
HCCS	906.3805691	0.339371059	0.078319813	4.333144417	1.47E-05	5.38E-05
NUDT22	536.3429732	0.44254927	0.10221541	4.329574876	1.49E-05	5.46E-05
ARSK	225.7508383	-0.62455116	0.144283752	-4.328631252	1.50E-05	5.48E-05
STARD4	920.1267122	-0.425215407	0.098244818	-4.328120471	1.50E-05	5.48E-05
ACOT2	399.4538021	-0.495072025	0.114461658	-4.325221517	1.52E-05	5.54E-05
MFSD1	761.4179511	-0.358792262	0.082977918	-4.323948705	1.53E-05	5.57E-05
BLVRA	647.3403257	-0.381089665	0.088569979	-4.30269566	1.69E-05	6.12E-05
CYB5R3	5562.989244	-0.303362739	0.070571073	-4.298683933	1.72E-05	6.22E-05
SCN2A	158.3962196	-0.727664706	0.169335698	-4.297172513	1.73E-05	6.25E-05
COX17	302.6567118	-0.517825184	0.120610142	-4.293380096	1.76E-05	6.35E-05
KCNK3	12.7803412	2.840172696	0.661756133	4.291872116	1.77E-05	6.38E-05
ECHDC3	266.4789912	-0.547896169	0.127676367	-4.291288851	1.78E-05	6.39E-05
ACY1	637.3112543	0.396132015	0.092453606	4.284657257	1.83E-05	6.56E-05
HK1	3601.151093	-0.322753302	0.075328739	-4.284597151	1.83E-05	6.56E-05
PNPLA6	949.6276707	-0.332384513	0.077633838	-4.281438646	1.86E-05	6.64E-05
ACSL4	3354.779319	0.302744471	0.070837202	4.273806178	1.92E-05	6.86E-05
CA5B	110.616654	-0.798076058	0.187526329	-4.255808043	2.08E-05	7.43E-05
SCN9A	54.24146516	1.191723127	0.28017516	4.253493164	2.10E-05	7.49E-05
STARD8	262.0717843	-0.612039977	0.143922108	-4.252577907	2.11E-05	7.51E-05
H6PD	1012.913233	-0.372354313	0.08767406	-4.247029451	2.17E-05	7.69E-05
SLC25A43	594.7138491	-0.375583774	0.088442641	-4.246636781	2.17E-05	7.69E-05
IDS	5185.193381	0.241813546	0.056982894	4.243616444	2.20E-05	7.78E-05
SLC45A4	262.5327752	0.565464768	0.13327448	4.242858541	2.21E-05	7.79E-05
ITPK1	781.3937373	0.36957882	0.087258641	4.235440948	2.28E-05	8.04E-05
LPCAT4	709.7962633	-0.473443489	0.111793276	-4.234990744	2.29E-05	8.05E-05
COX6B1	2301.057488	-0.343099497	0.081281681	-4.221117169	2.43E-05	8.54E-05
SLC35C2	1470.373763	-0.355716037	0.084321771	-4.218555107	2.46E-05	8.63E-05
LDHB	13150.99975	-0.278970585	0.066170018	-4.215966593	2.49E-05	8.71E-05
SQLE	308.5163467	-0.52483593	0.124593028	-4.212402069	2.53E-05	8.84E-05
FH	1332.028066	-0.306307273	0.072793825	-4.207874419	2.58E-05	9.00E-05
MCCC1	964.7262432	0.393403874	0.093499129	4.207567256	2.58E-05	9.00E-05
ITPA	859.9519485	-0.331863548	0.079069613	-4.197105987	2.70E-05	9.40E-05
EXTL3	1154.143506	-0.406258026	0.096797104	-4.197005983	2.70E-05	9.40E-05
LPO	5.504554324	5.843852151	1.396138168	4.18572623	2.84E-05	9.86E-05
KCNAB2	692.8977427	0.393586092	0.094053625	4.184698817	2.86E-05	9.88E-05
RDH13	188.9542053	-0.590783577	0.141178429	-4.184658952	2.86E-05	9.88E-05
COQ3	153.8109372	-0.711777069	0.170347057	-4.178393694	2.94E-05	0.000101383
PRPS2	1515.656123	0.286664201	0.068673603	4.174299726	2.99E-05	0.000103061
DPYD	1369.124845	-0.350145344	0.083921672	-4.172287523	3.02E-05	0.000103812
TBXAS1	24.63353363	-1.627840772	0.390205435	-4.171753197	3.02E-05	0.000103892
GUCY1A2	70.40436703	-1.053502832	0.253166246	-4.161308419	3.16E-05	0.000108589
SCNN1A	164.4299132	-0.634525424	0.152735834	-4.154397872	3.26E-05	0.000111748
CRLS1	894.9291853	-0.377812731	0.091236797	-4.141012669	3.46E-05	0.000118289
MBOAT2	446.1787734	0.444655221	0.107419228	4.139437896	3.48E-05	0.000118918
SLC6A11	17.5513366	2.017345884	0.488139848	4.132721171	3.58E-05	0.000122257
EXT2	2305.932679	0.278385397	0.067452932	4.127105949	3.67E-05	0.000125085
ACER3	1129.803384	0.3163648	0.076701399	4.124628831	3.71E-05	0.000126242
ABCC12	4.863113959	-5.798394421	1.408070085	-4.117972878	3.82E-05	0.000129741
SLC16A2	28.16491059	-1.516428585	0.368549342	-4.114587687	3.88E-05	0.000131456
KCND3	19.57029357	2.119140602	0.516260211	4.104791643	4.05E-05	0.00013694
SLC39A3	315.6766295	0.542409101	0.132218177	4.102379213	4.09E-05	0.000138162
ALDH3A1	38.55610276	-1.278117705	0.311669208	-4.100878987	4.12E-05	0.000138846
KCNJ15	11.36552365	2.84020328	0.692914896	4.098920801	4.15E-05	0.00013981
ABCA2	1287.576281	-0.353797459	0.086341732	-4.097641419	4.17E-05	0.000140369
NDUFA3	224.6229818	-0.558154545	0.136641992	-4.084795147	4.41E-05	0.000148137
NDUFA10	1381.949085	0.276680719	0.067990549	4.069399686	4.71E-05	0.00015803
PDE10A	955.1958115	-0.370623225	0.091190363	-4.064280628	4.82E-05	0.000161291
HCN3	126.9275837	0.792385706	0.19516852	4.060007756	4.91E-05	0.00016402
ST3GAL2	775.6578929	-0.372166981	0.091688605	-4.059031993	4.93E-05	0.000164456
SDR39U1	377.7809513	0.450894085	0.111094742	4.058644705	4.94E-05	0.000164478
GNE	1098.909223	-0.289055885	0.071238296	-4.057591249	4.96E-05	0.00016497
ATP2B1	3092.431467	0.259838999	0.064043994	4.057195412	4.97E-05	0.000164998
AASS	1370.859903	0.328577601	0.08109406	4.051808502	5.08E-05	0.000168588
ALG1	432.9618976	-0.435615849	0.107776654	-4.041838667	5.30E-05	0.000175654
SLC25A40	269.6954821	-0.483227801	0.119841887	-4.032211225	5.53E-05	0.000182733
SMPDL3A	205.1975212	-0.595823531	0.147876311	-4.029202013	5.60E-05	0.000184808
ATP6V1C2	29.40377113	1.55318762	0.38564273	4.027529885	5.64E-05	0.000185846
PCBD1	522.3205175	0.373901222	0.092845268	4.027143533	5.65E-05	0.000185871
GABRR2	18.72627908	-1.826991013	0.454835205	-4.016819707	5.90E-05	0.000193909
NQO2	520.6919536	0.432918683	0.108003606	4.008372507	6.11E-05	0.000200674
SLC29A1	1163.812707	-0.323013035	0.080871655	-3.994143972	6.49E-05	0.000212794
COX16	594.1385144	-0.455594266	0.114446583	-3.980846389	6.87E-05	0.000224721
HADH	477.641777	-0.401800237	0.10103577	-3.976811766	6.98E-05	0.000228224
BEST1	8.858016205	4.000066156	1.00720488	3.97145232	7.14E-05	0.000233073
GGH	593.9246062	0.366694833	0.092410626	3.968102459	7.24E-05	0.00023602
ATP6V0B	863.0528523	0.3331918	0.084078223	3.962878733	7.41E-05	0.000240887
SLC35D1	431.3634971	-0.401838156	0.101509775	-3.958615358	7.54E-05	0.000244863
PECR	301.1607497	-0.485695964	0.122951943	-3.950291074	7.81E-05	0.000253162
LIAS	116.2654756	0.716848006	0.181941665	3.939988161	8.15E-05	0.000263893
ABCG1	607.3217808	-0.604890805	0.153579067	-3.938627943	8.19E-05	0.000265
SLC5A10	9.595110347	3.033622743	0.772140083	3.92885023	8.54E-05	0.000275601
CYP3A5	16.75149918	-2.00540886	0.510679985	-3.926938437	8.60E-05	0.00027739
ADSSL1	33.00326495	1.331043106	0.339095891	3.925270526	8.66E-05	0.000278908
SLC30A9	1458.691448	-0.280801926	0.071547012	-3.924719112	8.68E-05	0.000279136
PIGS	1415.996084	-0.294269718	0.075135956	-3.916496628	8.98E-05	0.000288401
PLCB3	1236.452911	-0.344404759	0.088026147	-3.912527945	9.13E-05	0.000292651
PIGB	274.5761823	-0.504610805	0.128981953	-3.912258984	9.14E-05	0.000292651
PIK3C3	1106.735561	-0.317946992	0.081357862	-3.908005731	9.31E-05	0.000297415
ABHD6	282.2355314	-0.479801217	0.122950735	-3.902385929	9.52E-05	0.000303963
SLC44A3	109.3750572	-0.735542292	0.188520649	-3.901653726	9.55E-05	0.00030444
GPLD1	63.46308451	-1.033649825	0.265335511	-3.895633198	9.79E-05	0.000311648
KCNK2	29.92253102	1.497213128	0.384685838	3.892041197	9.94E-05	0.00031584
GABRG1	18.97822205	2.437980303	0.62652601	3.891267501	9.97E-05	0.000316389
ETNK2	300.4654951	-0.484082778	0.12443684	-3.890188611	0.000100166	0.000317339
ACADSB	626.7276733	-0.348930656	0.089748149	-3.887886917	0.000101121	0.000319899
XYLT2	481.26743	-0.41880522	0.107829191	-3.883968862	0.000102765	0.000324631
CPOX	625.692218	-0.483248287	0.124942349	-3.867770151	0.000109835	0.000346083
SLC37A2	105.937272	0.761686256	0.196935883	3.867686504	0.000109873	0.000346083
AMD1	1951.22762	-0.316518892	0.081851952	-3.866968159	0.000110197	0.000346605
CHRNA9	8.095063632	4.478454542	1.158459307	3.865871259	0.000110693	0.000347666
SLC19A1	28.42957825	-1.611018171	0.416907149	-3.864213349	0.000111448	0.000349534
SPHK2	350.5758217	0.464636267	0.120373565	3.859952708	0.000113409	0.000355175
HSD3B7	77.47169396	-0.842228552	0.218381365	-3.856686913	0.000114934	0.000359179
NDUFA2	566.5980943	0.386297169	0.100167476	3.85651294	0.000115016	0.000359179
UROS	739.2636112	-0.313962334	0.081428501	-3.855681111	0.000115408	0.000359888
PDE6G	13.35120484	2.296477249	0.595838631	3.854193284	0.000116112	0.000361568
KCNJ12	265.4843916	1.895630917	0.492129102	3.851897618	0.000117206	0.000364456
NDUFV1	1713.472725	0.260094973	0.067617769	3.84654767	0.000119794	0.000371973
STARD7	2057.194716	-0.319944743	0.083199182	-3.845527488	0.000120293	0.000372995
SLC9A1	684.9931097	0.359306113	0.093702414	3.834544895	0.000125797	0.000389507
SCN5A	19.90047855	1.69514167	0.442567373	3.830245456	0.000128015	0.000395816
ATP9B	135.9613092	-0.622629818	0.163140517	-3.816524721	0.000135345	0.000417886
ADCY7	511.3120768	0.380875252	0.099895932	3.812720354	0.000137446	0.000423774
MTR	1083.98536	-0.34420101	0.090344307	-3.809880445	0.000139034	0.000428068
AK1	1057.838049	0.293549261	0.077123122	3.806241949	0.000141094	0.000433801
SDR42E1	163.2138436	0.651740251	0.171354255	3.803466979	0.000142685	0.000438075
ISYNA1	66.51587727	0.908038636	0.238773862	3.802923105	0.000142999	0.000438423
B4GALT6	494.9632761	-0.382961462	0.100789214	-3.79962742	0.000144914	0.000443672
SLC15A3	11.42663503	2.478352218	0.65409408	3.788984326	0.000151264	0.000462467
RETSAT	792.7179361	-0.360456604	0.095197453	-3.786410161	0.000152839	0.00046663
SMPD3	14.32900818	2.169837498	0.573145072	3.785843418	0.000153188	0.000467042
SULT1A1	22.9994334	1.834668134	0.486952277	3.767654905	0.000164788	0.000501709
MSRB3	815.0428649	-0.333690154	0.088636694	-3.764695384	0.000166752	0.000506982
DTYMK	1496.615568	0.267800935	0.071204398	3.761016785	0.000169224	0.000513783
AUH	377.2347067	-0.449335116	0.119531905	-3.759122857	0.00017051	0.00051697
HEXB	1896.202423	0.234215542	0.06233748	3.757218636	0.000171812	0.000520196
ENTPD7	301.5625394	0.496912553	0.132405897	3.752948792	0.000174767	0.000528409
ALDH5A1	345.5872285	-0.445282661	0.118757914	-3.749498837	0.000177188	0.00053454
GALE	762.097486	-0.37284415	0.099441964	-3.749364299	0.000177283	0.00053454
PIGC	585.0071897	0.341164313	0.091032985	3.747699936	0.000178464	0.000537357
SLC16A1	288.4324409	3.675474041	0.981825858	3.743509107	0.000181468	0.000545652
CRAT	615.6785292	0.33237339	0.089519319	3.712867707	0.000204924	0.000615335
PTGS1	16.42975264	1.898503486	0.514139706	3.6925829	0.000221988	0.000665659
PCYOX1	1748.583296	-0.344453982	0.093537044	-3.682540817	0.000230921	0.000691497
IDH3A	3500.636621	0.231160552	0.062878135	3.676326454	0.000236617	0.000707584
ACYP1	104.4501747	0.72918919	0.198728205	3.669278813	0.000243236	0.000726384
RYR1	8.334454571	3.456763393	0.942883127	3.666163171	0.000246217	0.000734284
COQ4	609.4112433	0.352268671	0.096141345	3.664070572	0.000248238	0.000739304
GSTO1	1218.85624	0.276866311	0.07563366	3.660622965	0.000251603	0.000748304
UGCG	1630.344188	0.34702118	0.094895206	3.656888411	0.000255295	0.000758255
PDE1B	12.20702303	2.2782222	0.62335288	3.65478732	0.000257395	0.000763455
MOCOS	528.7267036	0.644618174	0.176768274	3.646684782	0.000265645	0.000786858
GGT7	17.30365094	1.734493546	0.476074931	3.643320479	0.000269143	0.00079614
COX4I1	2983.273637	0.231520001	0.063671444	3.636166979	0.000276725	0.000817461
SPTLC2	690.8464706	-0.381600372	0.105154353	-3.628954593	0.000284571	0.000839504
P2RX4	302.5972429	0.472467373	0.130363589	3.624228019	0.000289826	0.000853853
MVD	235.5416575	-0.606583943	0.167480182	-3.621825184	0.000292532	0.000860666
MAN1A2	2656.068048	-0.230875254	0.063764172	-3.620767694	0.00029373	0.00086303
GCDH	180.4980779	-0.535665092	0.148730466	-3.601582834	0.000316286	0.000928054
ATP13A1	1923.633889	-0.235664754	0.065501599	-3.597847321	0.000320862	0.00094022
ENPP5	15.83834822	1.921320889	0.53477264	3.592780831	0.000327168	0.000957415
CDA	20.96441748	1.657779251	0.46252965	3.584157796	0.000338168	0.000988281
SPNS1	360.884577	-0.461051476	0.12867379	-3.583103254	0.000339536	0.000990956
CYP2J2	145.5182995	0.617727942	0.172660512	3.577702474	0.000346628	0.001010304
NDUFB1	281.6091425	0.552696388	0.154535281	3.576506194	0.000348217	0.001012939
GALK2	279.3496987	-0.449506405	0.125689471	-3.576325064	0.000348458	0.001012939
ASAH2B	190.5394207	0.679039108	0.190587122	3.562880321	0.000366808	0.001064863
CS	5067.836476	-0.241330761	0.067764321	-3.561324885	0.000368988	0.001068692
ASAH2	72.5937624	0.819064403	0.229994016	3.561242241	0.000369104	0.001068692
IDH3B	2642.360799	0.219592455	0.061670525	3.560735957	0.000369817	0.001069338
SMPD4	2035.481706	-0.319461243	0.089836064	-3.556046743	0.000376477	0.001087159
SLC27A1	194.1471238	-0.573240501	0.162709624	-3.523089101	0.000426548	0.001230124
ACADVL	6191.481297	0.227402381	0.064645001	3.517710216	0.000435287	0.001253674
SLC25A16	195.2014269	0.505395988	0.143954147	3.51081229	0.00044674	0.001284965
SMPD2	122.5790296	-0.611057291	0.174126606	-3.509270089	0.000449338	0.001289771
B4GALNT3	367.2806188	0.39063476	0.111319838	3.509120797	0.000449591	0.001289771
MICAL3	1356.515086	0.283789198	0.081299211	3.490675925	0.0004818	0.001379164
FUK	95.26993617	-0.689300721	0.197475808	-3.490557792	0.000482013	0.001379164
SLCO1B3	508.1438722	0.365305429	0.104688322	3.489457303	0.000484002	0.001383045
PDE4D	1138.482455	-1.043514648	0.299152813	-3.488232774	0.000486225	0.001387581
SLC25A33	289.0577411	0.565181441	0.162233325	3.483756756	0.000494429	0.001409154
SLC35E4	151.8652239	0.581058401	0.167091386	3.477488675	0.000506134	0.001440638
CSAD	218.7815929	0.499338678	0.143662959	3.475764942	0.000509399	0.001448043
GLCE	1419.80563	-0.303031961	0.087340716	-3.469538321	0.000521354	0.00147929
GMPPA	500.4000313	-0.328830213	0.094781851	-3.469337305	0.000521744	0.00147929
NDUFB10	676.3418946	-0.339523981	0.098303917	-3.453819449	0.000552707	0.001565049
ADSL	3497.656926	-0.197939775	0.057341535	-3.451944096	0.000556563	0.001573303
SLC2A13	152.3412583	-0.539604792	0.156330041	-3.451702493	0.000557062	0.001573303
ST6GALNAC5	8.652270085	2.611729516	0.757722555	3.446815062	0.000567237	0.001598101
GSTM4	826.7431498	-0.295050965	0.085601837	-3.446783083	0.000567304	0.001598101
LIPE	37.39014746	-1.079972068	0.313512078	-3.44475426	0.000571579	0.001608071
GLO1	7781.162087	0.175636628	0.051077481	3.438631365	0.000584663	0.001642767
SLC9A7	449.880503	-0.366576853	0.106984182	-3.426458445	0.000611507	0.001715988
VKORC1L1	1729.46094	-0.232419542	0.06787004	-3.424479218	0.000615979	0.001726321
SLC25A25	608.4322757	0.961337243	0.280853256	3.4229165	0.000619531	0.001733883
ACBD5	797.9949589	-0.295541615	0.086350152	-3.422595208	0.000620264	0.001733883
GDPD5	372.5793343	0.416337128	0.121845273	3.416932943	0.000633309	0.001768088
FHIT	66.54389414	-0.801343587	0.234770716	-3.41330299	0.000641805	0.001789524
KCNK1	129.4697637	0.639820426	0.188065026	3.402123408	0.000668644	0.001861983
HYAL2	382.7720989	-0.396777111	0.116676403	-3.400662853	0.000672227	0.001869577
PIP4K2A	1302.2457	-0.234684247	0.069211011	-3.390851324	0.000696759	0.001935343
SLC35C1	539.9754481	0.406332569	0.119989656	3.386396636	0.000708169	0.001964541
COX5B	1345.309071	-0.253914806	0.07503813	-3.383810433	0.000714873	0.001980625
SLC16A8	14.69982762	1.788137654	0.528609357	3.382720395	0.000717717	0.001985986
BPNT1	787.7131021	0.274811197	0.081314611	3.379604154	0.000725903	0.002006098
CYP4V2	818.3980856	0.334944769	0.099421044	3.368952446	0.000754544	0.002082619
VDAC3	1919.497472	-0.31497553	0.093693519	-3.36176432	0.000774462	0.002134898
PTDSS1	2016.814464	0.22642415	0.067428269	3.358000325	0.000785085	0.002161456
ENOSF1	350.7760251	-0.360320193	0.107477079	-3.352530558	0.000800764	0.002201849
SLC46A1	513.8692206	0.335265667	0.100300478	3.342612858	0.000829936	0.002279196
CLCN3	1155.233149	-0.286605227	0.08585614	-3.338203021	0.000843221	0.002312775
GLUD1	3593.848079	-0.203099443	0.060970865	-3.331090052	0.000865066	0.002369717
HSD17B6	53.03536663	0.950603354	0.28605625	3.323134367	0.00089012	0.002435298
COX7A2	1507.087913	0.232804972	0.070223977	3.315177835	0.000915848	0.002502556
FIG4	219.6273091	-0.443817097	0.134075976	-3.310191067	0.000932323	0.002544392
ACSS2	856.8428605	-0.266114432	0.08042819	-3.308720866	0.000937232	0.002554601
B3GNT3	76.8480781	-0.79200025	0.239483628	-3.307116462	0.000942617	0.002563559
NUDT8	63.32310199	0.813427914	0.245968355	3.307042953	0.000942864	0.002563559
SLC15A4	395.4135136	-0.408677348	0.123627172	-3.305724309	0.000947312	0.002572453
CLCA2	9.577849392	2.557544156	0.774220087	3.303381298	0.000955264	0.002590828
HADHA	4887.68861	0.193910521	0.058928776	3.29059138	0.00099977	0.002708176
SLC1A4	981.7401271	2.310938481	0.702898652	3.287726439	0.001009999	0.002732498
GCLC	757.5263716	-0.294507765	0.089655307	-3.284889367	0.001020224	0.002756749
INPP5E	528.9770996	-0.318943731	0.097193189	-3.281544057	0.001032404	0.002786216
UCK2	1490.160951	-0.22071134	0.067300559	-3.279487453	0.001039958	0.002803143
PLCXD2	22.61423863	1.43880897	0.439781636	3.271644047	0.001069241	0.002878523
SULT1C2	146.0382119	0.521047442	0.159391995	3.268968683	0.001079402	0.002902305
RPE	1761.457551	0.234061783	0.071733958	3.262914647	0.001102727	0.002961378
NME7	536.4415957	-0.320550466	0.098291952	-3.261207664	0.001109388	0.002975609
FADS3	385.5340886	0.349541739	0.107232294	3.259668575	0.001115425	0.002988135
CMBL	1065.309039	-0.247803951	0.076277531	-3.2487149	0.001159276	0.003101808
KCNH1	72.61523884	0.744928125	0.229807659	3.241528716	0.001188905	0.003177195
ABCF3	530.6126238	-0.382743028	0.11889361	-3.219206052	0.001285461	0.003431035
MBOAT1	136.9101599	-0.552350891	0.171766141	-3.215714628	0.001301202	0.003468813
CTBS	1554.607006	-0.224565468	0.069920509	-3.211725298	0.001319405	0.003512238
TSTA3	854.5256065	-0.260294865	0.081058145	-3.211211731	0.001321765	0.003512238
PLCD1	76.25532025	-0.706873218	0.220134766	-3.211093049	0.001322311	0.003512238
PNPO	542.9080286	-0.293245183	0.091517931	-3.204237465	0.001354207	0.003592594
GDPD1	79.49358038	0.740840511	0.231383008	3.201793069	0.001365751	0.003618825
PDE12	988.5827285	0.291892496	0.09118827	3.20098734	0.001369575	0.003624567
COX7B2	340.383919	-0.484770302	0.15155451	-3.198653091	0.001380712	0.003649621
NAT1	119.2253897	0.586089173	0.183391526	3.195835637	0.001394265	0.003680995
CHSY1	1429.672619	-0.352320783	0.110370797	-3.19215583	0.001412151	0.003723718
SLC35D2	291.8012525	-0.393526833	0.123666869	-3.182152472	0.001461848	0.003850121
ALG6	329.1627768	0.379716111	0.11955649	3.176039297	0.001493007	0.003927453
SLC39A6	1873.200381	-0.216557436	0.06826361	-3.172370128	0.001512002	0.003972639
HPSE	287.7539723	0.393656441	0.124264557	3.167889934	0.001535496	0.004028325
COQ5	195.8217906	-0.453733828	0.143240891	-3.167627809	0.001536881	0.004028325
KHK	135.173864	0.539494384	0.170457269	3.164983148	0.001550919	0.004059738
B3GNT9	85.15156447	0.693180394	0.219037068	3.164671624	0.001552581	0.004059738
PIGA	455.1746188	-0.32925767	0.104180348	-3.160458527	0.00157521	0.00411399
NDUFS4	348.0907234	-0.358912037	0.113644869	-3.158189537	0.001587523	0.0041412
DGKA	422.4951437	0.357307777	0.113602989	3.145232176	0.001659551	0.004323931
OAS1	216.7122914	-0.471505095	0.150159927	-3.14001947	0.001689366	0.004396374
SGPP2	139.2122052	0.594876698	0.189623496	3.137146549	0.001706008	0.004434404
PC	704.8561862	-0.259979605	0.083264221	-3.122344758	0.001794167	0.004658016
KCNK6	19.6703791	1.341558765	0.429871805	3.120834512	0.001803393	0.004676415
SRM	2401.340421	0.242505044	0.078080156	3.105847338	0.001897346	0.004914217
PPCDC	677.6533038	1.033196121	0.333089959	3.101853101	0.001923134	0.004975113
B3GALT4	9.529925161	-2.174095985	0.703194773	-3.091740821	0.001989865	0.005141661
HCN4	14.88778951	1.806819713	0.58449792	3.09123378	0.001993266	0.005144369
MTHFR	436.4760696	0.331696739	0.107410128	3.088132811	0.002014184	0.005192225
ALOX15B	2.678172517	4.804129234	1.556286667	3.086917941	0.002022434	0.005207351
GPX1	2687.879176	-0.220698537	0.071524546	-3.08563353	0.00203119	0.005223743
FN3KRP	596.8125569	0.273179103	0.088778182	3.077097301	0.002090271	0.005369367
ACAA1	473.5024438	0.310948311	0.101138317	3.074485731	0.002108658	0.005410242
CA9	89.50786617	-0.6677181	0.217279725	-3.073080569	0.002118613	0.005429411
PGAM2	15.56975977	1.532296395	0.500160968	3.063606504	0.002186863	0.005597756
P2RX6	97.74292707	0.65720478	0.214793467	3.059705626	0.002215546	0.005664543
SLC38A6	96.34584626	-0.675207239	0.2208922	-3.056727392	0.002237677	0.005714441
DAGLA	374.2023051	-0.345333432	0.113498824	-3.042616834	0.002345308	0.005982313
AHCYL2	726.1178386	0.261500276	0.086119877	3.036468285	0.002393673	0.006098565
TRPV6	2.671356593	4.80111126	1.581406527	3.035975366	0.00239759	0.006101433
KCNMB1	2.528223158	4.72014615	1.555572026	3.03434754	0.002410566	0.006127321
GK5	322.7232524	-0.367619966	0.121301471	-3.030630745	0.002440435	0.006196041
DECR1	868.6368327	-0.241555591	0.079720404	-3.030034727	0.002445256	0.006201079
KCNA7	12.92135654	1.755512101	0.579944273	3.027035841	0.002469647	0.006255675
VDAC2	2666.692134	-0.180207256	0.059617611	-3.022718527	0.002505151	0.006338265
OGFOD2	247.7083694	0.387485036	0.12832224	3.019624935	0.002530879	0.006395955
SLC24A2	3.954290581	4.340312534	1.439167797	3.015848842	0.00256261	0.006468666
ITPKA	53.39002169	0.843943754	0.280005491	3.014025729	0.002578059	0.006500159
ECHDC1	1067.998321	0.242140323	0.08046046	3.0094325	0.002617362	0.006591652
PHGDH	816.0916667	-0.426088315	0.141874848	-3.003268873	0.002670963	0.006718902
AGPAT2	987.58559	0.312633902	0.104372672	2.995361677	0.002741196	0.006887649
ST8SIA4	100.0007336	-0.656342237	0.219658573	-2.988011019	0.002807994	0.007047389
ABCC6	85.0548842	0.668102432	0.223622857	2.987630331	0.002811494	0.00704808
TXNRD1	5748.763484	0.203880925	0.06825418	2.987083338	0.002816529	0.007052615
CHPT1	818.1551821	-0.248634553	0.083303495	-2.984683333	0.00283872	0.007100049
SLC25A17	862.9631411	0.235186392	0.078880483	2.981553651	0.002867898	0.007164828
SLC24A1	300.7902551	0.480132785	0.161065185	2.980984287	0.002873235	0.007169969
KDSR	1233.943729	0.263114607	0.088282564	2.980368883	0.002879015	0.007176198
RDH11	1450.928077	-0.210124795	0.070623208	-2.975293819	0.00292708	0.007287697
IPPK	422.3308211	-0.342337844	0.11532175	-2.968545331	0.00299213	0.007441178
SLC31A1	2210.650615	0.734717089	0.24758971	2.96747829	0.003002535	0.00745857
PGD	2944.859623	0.170815816	0.05770871	2.959965941	0.003076731	0.007634203
TMEM104	502.0609174	-0.322512305	0.109027839	-2.958072973	0.003095688	0.007672534
RFK	1130.017739	-0.226072871	0.07644556	-2.957305468	0.003103405	0.007682948
ACOT9	1723.037945	0.21888378	0.074050652	2.955865651	0.003117929	0.007710172
KCNN3	57.16934917	-0.762498445	0.258689948	-2.947537979	0.003203154	0.007911971
TRPM2	3.662047516	4.221309999	1.433332828	2.945101038	0.003228492	0.007965557
IP6K1	803.7079352	-0.279046822	0.095014486	-2.936887139	0.003315247	0.008170384
GFOD1	242.4739135	0.403353542	0.137664046	2.929984654	0.003389787	0.008344679
TYRP1	8.389570089	2.326493606	0.794399933	2.928617576	0.00340473	0.008372037
HACL1	317.720526	0.441209053	0.150797488	2.925838215	0.003435295	0.008426988
POMT2	437.9492167	-0.320665549	0.109607392	-2.925583252	0.003438112	0.008426988
SFXN4	463.3296026	-0.284455342	0.097231899	-2.925535187	0.003438643	0.008426988
ALAD	882.5036802	-0.310668417	0.106319282	-2.922032675	0.003477551	0.008512795
PANK3	983.4066666	-0.248750757	0.085317749	-2.915580392	0.003550276	0.008681101
DHRS4	283.4163308	-0.344922926	0.118352294	-2.914374655	0.003564019	0.008704967
PCYOX1L	308.7704127	-0.356765426	0.122508333	-2.912172739	0.003589241	0.008756786
MECR	240.2008585	-0.401844406	0.138029564	-2.911292302	0.003599371	0.008761999
MBOAT7	2701.614226	0.21191699	0.072791431	2.911290346	0.003599394	0.008761999
GSTA4	166.6483223	-0.441648261	0.151831737	-2.90880069	0.003628181	0.008822251
B3GAT3	438.4999307	0.343969078	0.118357362	2.9061908	0.003658583	0.008878213
GLB1	942.1735097	0.227991869	0.078452111	2.906127903	0.003659318	0.008878213
GRHPR	1243.241789	-0.208532311	0.071900279	-2.900299034	0.003728068	0.009026388
KCTD16	10.24890911	2.125594036	0.732900241	2.900250153	0.00372865	0.009026388
COX7A2L	1307.753801	0.2256185	0.077915516	2.895681263	0.003783365	0.009143221
IDH2	607.9699298	0.267834258	0.092499451	2.895522663	0.003785277	0.009143221
DDHD1	1220.076824	0.246835696	0.085272033	2.894685233	0.003795389	0.009157528
EXTL2	1846.038541	0.197309886	0.068265095	2.890348072	0.003848155	0.009274605
FOLR1	43.25012685	0.842493929	0.291606598	2.889145632	0.003862901	0.009299892
CRYL1	108.5413059	-0.54352231	0.188365283	-2.885469668	0.003908301	0.009398841
HYAL1	214.207814	0.440385387	0.152826048	2.88161208	0.003956465	0.009504211
HTR3C	3.508906063	4.155892303	1.44532882	2.87539572	0.004035214	0.009682742
GALNT12	110.1201941	-0.545013375	0.190108876	-2.866848649	0.004145812	0.009937221
CYCS	2801.288227	0.181919278	0.063466578	2.866379198	0.004151966	0.009941071
GCNT3	3.645908045	4.216941567	1.472612125	2.86357928	0.00418884	0.010018385
ADPGK	1814.143106	-0.191255067	0.066824253	-2.862060664	0.004208963	0.010055513
GYG1	596.5272026	-0.271230196	0.094927157	-2.857245536	0.004273351	0.010198194
SPR	896.444252	-0.236772429	0.082927672	-2.855167907	0.004301408	0.010253957
KCTD17	277.5675901	-0.355186143	0.124577599	-2.851123685	0.004356502	0.01037398
PDE4C	10.14514698	1.948466329	0.683923444	2.848953849	0.004386324	0.010433629
SLC41A3	444.1110168	-0.286175905	0.10057009	-2.845536942	0.004433662	0.010534766
SLC9A2	11.62330259	1.670598779	0.587176072	2.845141104	0.004439175	0.010536414
ATP2A1	93.83360976	0.651429511	0.229152135	2.842781771	0.004472168	0.010600323
BEST4	8.701194351	2.001101318	0.703987722	2.842523039	0.0044758	0.010600323
GMDS	516.705924	-0.28401422	0.100054392	-2.838598241	0.004531217	0.010719957
PDE2A	126.2375399	0.505662139	0.178529248	2.832377014	0.004620334	0.010918972
PAPSS2	715.9867704	0.349941704	0.123644362	2.830227742	0.004651488	0.010980727
NMNAT1	164.7164389	0.433455982	0.153234918	2.82870242	0.004673713	0.011021292
ATP8B1	75.89124608	0.661459165	0.234318056	2.822911626	0.004758969	0.011209875
GYS2	7.063258895	2.267129856	0.803212804	2.822576837	0.00476394	0.011209875
SOD2	1379.816988	0.222229645	0.078744265	2.822169254	0.00477	0.011212063
PDE6A	16.55752976	1.338051914	0.474437953	2.820288524	0.004798049	0.01126588
FUT10	118.1071944	-0.518968031	0.184236775	-2.816853648	0.004849662	0.011374851
L2HGDH	1058.367364	0.230405412	0.081837338	2.815406967	0.00487155	0.011413942
FUCA2	2499.428322	0.176033764	0.062536015	2.814918142	0.004878966	0.011419079
NMNAT3	24.77051015	-1.094288598	0.388962201	-2.813354603	0.004902755	0.011462484
SEPHS1	1613.085749	0.181428635	0.064514221	2.812226996	0.004919977	0.011490459
GABRE	353.7918902	-0.353395439	0.125752735	-2.810240579	0.004950448	0.011549284
GMPR2	2919.264314	0.186997212	0.066559826	2.809460667	0.004962458	0.011564961
SLCO1B1	8.846257606	-1.873212676	0.667692594	-2.805501654	0.005023832	0.011695525
MMADHC	1714.173907	0.189660675	0.06765772	2.80323774	0.005059236	0.011765415
LCTL	34.49137159	0.907344459	0.324177627	2.798911408	0.00512752	0.01191154
CYP2E1	11.02223962	-1.749905436	0.625629436	-2.797031814	0.005157445	0.011968339
GBA2	979.5694914	-0.218713265	0.078279576	-2.794001644	0.005206021	0.012068253
KCNK9	7.686893987	2.180869041	0.781066577	2.792167923	0.005235618	0.012124005
CPT1B	171.5376021	-0.417059632	0.15003846	-2.779684841	0.005441168	0.012586659
SLC2A10	73.25095408	0.6222815	0.224810224	2.76803025	0.005639622	0.013020137
PDXP	714.3304341	0.339788919	0.122756946	2.767981197	0.005640471	0.013020137
GGPS1	216.9399932	0.423869415	0.153326273	2.76449305	0.005701132	0.013146282
CHKA	914.1871991	-0.235816156	0.085395057	-2.761473122	0.005754125	0.013254497
NUDT3	664.654808	-0.272652734	0.098787471	-2.759993048	0.005780259	0.013300681
COX8A	4405.259646	0.159436549	0.05784269	2.75638198	0.00584447	0.013434292
AGMAT	149.1150297	0.45190569	0.164277057	2.750875253	0.005943627	0.013647867
SMOX	546.6551788	0.868672655	0.315883773	2.749975555	0.005959971	0.013671035
PRPS1	1835.331575	0.210362998	0.076671413	2.743695322	0.006075189	0.013920717
AKR1B1	2492.385177	0.177539281	0.064878956	2.73646943	0.006210236	0.014215264
DDAH2	485.8274526	-0.268380842	0.098462164	-2.725725604	0.006416031	0.014662716
SLC39A14	3129.635338	0.560574861	0.205672812	2.725566178	0.006419131	0.014662716
PIK3R6	2.063111427	4.425440104	1.626583412	2.72069669	0.00651445	0.014864915
CHRND	2.061407446	4.424522994	1.626626944	2.720060066	0.006527006	0.014878034
DPEP2	2.054609566	4.420816194	1.626792645	2.717504415	0.006577628	0.014977807
HSD17B1	57.03380012	0.738533943	0.271948858	2.715708936	0.006613403	0.0150436
PLA2G6	208.8142179	0.399527788	0.147279429	2.712719567	0.006673355	0.015149773
DSEL	177.2172568	-0.442131738	0.162986425	-2.71269057	0.006673939	0.015149773
CHID1	1055.435066	-0.222334808	0.082061611	-2.709364426	0.006741225	0.015286637
SLC9A6	482.4926564	-0.277992982	0.102736113	-2.705893524	0.006812088	0.015431321
IMPA2	261.2140166	-0.32816032	0.121488392	-2.701166054	0.006909683	0.015636198
HSDL1	712.3633881	-0.279338968	0.103883009	-2.688976482	0.007167147	0.016202051
B3GNTL1	340.6483345	0.302305659	0.112572809	2.685423446	0.007243797	0.016358409
HKDC1	5.778901869	2.497619316	0.932159182	2.679391422	0.007375612	0.016638893
SLC39A1	3016.51348	0.165586901	0.061838262	2.677741809	0.007412033	0.0166946
GPAM	370.7919726	-0.326318218	0.12187927	-2.677389014	0.007419843	0.0166946
ATP11B	1981.610872	-0.181156925	0.067665635	-2.677236742	0.007423216	0.0166946
SLC22A1	13.10949511	1.469514163	0.550906399	2.667447983	0.007642972	0.017156775
CSGALNACT2	2423.080851	0.26803259	0.100485176	2.667384395	0.007644418	0.017156775
LPGAT1	1233.546898	-0.205325653	0.076990943	-2.666880627	0.007655886	0.017164889
NDUFAF1	281.7364589	0.340548315	0.128093942	2.658582517	0.007847013	0.01757538
ABCA12	3.02508663	3.930627197	1.482434592	2.651467538	0.008014282	0.017931648
PNPLA1	10.01696727	1.640265872	0.61900843	2.649828002	0.008053276	0.018000471
PANK1	123.3183529	0.549642509	0.207464679	2.649330537	0.008065141	0.018008578
PIGZ	37.42712236	0.815629088	0.308303491	2.645539579	0.008156075	0.01819304
INPP4A	716.3792136	-0.225451189	0.085410896	-2.639606871	0.008300225	0.01849571
VKORC1	1236.20904	0.202233545	0.076625711	2.639238739	0.008309244	0.018496953
ACSBG1	18.27015572	-1.191275815	0.451478738	-2.638608895	0.008324696	0.018512498
ME3	670.4198318	-0.234595003	0.088967766	-2.63685393	0.008367886	0.018589632
DDOST	4919.571884	-0.156443962	0.059349686	-2.635969481	0.008389728	0.018609676
ADCY5	5.594747241	2.444733836	0.927511347	2.635799384	0.008393934	0.018609676
ECHS1	1824.916334	-0.167604343	0.063614581	-2.634684375	0.008421555	0.018651996
SLC25A11	1044.006061	-0.201295924	0.076539956	-2.629945655	0.008539852	0.018894854
ATP2A2	8286.650627	-0.148962193	0.056746992	-2.625023597	0.008664296	0.01915081
NUDT21	4147.468909	-0.163204893	0.062206987	-2.623578169	0.008701148	0.019212837
MAN1A1	434.396142	-0.267178084	0.102011112	-2.619107644	0.008816012	0.019446824
ABCF2	1992.953443	0.209524562	0.080098947	2.615821675	0.008901303	0.01961517
TRPV3	5.606261415	2.447562248	0.93587826	2.615257081	0.008916032	0.01962784
CYP24A1	13.18464292	1.47592365	0.565003862	2.612236395	0.008995203	0.019782207
ITPR2	618.6920685	-0.294307726	0.112873189	-2.607419238	0.009122759	0.020042564
SLC26A6	298.3057602	0.320016237	0.122915047	2.603556242	0.009226213	0.020249499
SLC37A1	333.7290285	-0.290918366	0.112029558	-2.596800075	0.009409667	0.020630734
KCNK7	9.02508152	1.733943615	0.66780878	2.596467233	0.009418789	0.020630734
ALAS1	1429.789238	0.203195922	0.078322189	2.594359595	0.009476731	0.020736871
GRID1	6.8145266	2.197012733	0.847130187	2.593477091	0.009501087	0.020769376
SLC26A2	570.6353246	-0.269238147	0.103881175	-2.591789576	0.009547815	0.020850673
ASRGL1	43.94534463	0.73112025	0.282295981	2.589906693	0.009600195	0.020944138
UQCRQ	1345.326604	0.204972382	0.079294536	2.584949644	0.009739322	0.021217785
KCNH8	13.52321834	-1.358207005	0.52551857	-2.584508109	0.009751801	0.021217785
COASY	2070.865132	-0.181591822	0.070264487	-2.584403997	0.009754746	0.021217785
SLC4A3	170.5987174	-0.409601594	0.158706733	-2.580870928	0.009855142	0.021414851
CACNG7	3.844415045	3.329321368	1.29127986	2.578311232	0.009928453	0.021552729
SLC29A3	404.9026643	-0.28158042	0.109373835	-2.574476982	0.010039177	0.021753437
AMACR	225.8304917	-0.347927391	0.135147844	-2.574420584	0.010040813	0.021753437
DCXR	547.956916	0.235360297	0.091555273	2.570690782	0.010149591	0.021967332
ENOX2	313.5741933	-0.300049568	0.11673962	-2.570246219	0.010162626	0.021973788
ALG8	1856.216037	0.191050601	0.07440622	2.567669751	0.010238465	0.022115893
PLB1	31.71296205	0.888136142	0.34685494	2.560540562	0.010450946	0.022552585
ATIC	5299.005597	0.138042705	0.054218231	2.546056955	0.010894741	0.023487085
ATP10D	405.582303	0.278262759	0.109329116	2.545184378	0.010922005	0.023522663
SLC7A8	4.988715211	2.621207486	1.030988818	2.542420868	0.011008753	0.023686155
ABCC10	289.2458907	-0.331001683	0.130253776	-2.541206052	0.011047079	0.023745246
CYB5A	360.9400895	-0.281362789	0.110901259	-2.537056772	0.011178882	0.024004948
SLC22A4	64.38121076	0.62070584	0.244789133	2.535675637	0.011223063	0.024076169
CANT1	1410.689449	-0.257235406	0.101477779	-2.534893922	0.011248138	0.024106304
MCOLN2	981.1760629	0.228073474	0.090277234	2.526367531	0.011524884	0.024675217
GANC	324.2221416	-0.288619852	0.114409035	-2.522701565	0.011645719	0.024909531
NME4	641.3322202	0.242535459	0.096313167	2.518196277	0.011795757	0.025205791
PGS1	407.3121063	-0.288070183	0.114466892	-2.516624484	0.011848504	0.025293778
CACNA1I	28.83303193	0.929582224	0.369702929	2.51440319	0.011923403	0.025428839
GPX8	1165.181304	0.269162878	0.107085903	2.513522984	0.011953199	0.025467537
SDR16C5	181.6731534	-0.370713587	0.147585965	-2.511848509	0.012010063	0.025563776
UPP1	1616.012816	0.628572002	0.250472928	2.509540679	0.012088829	0.025706401
MAT1A	3.669997657	3.254052749	1.297423403	2.508088524	0.012138625	0.025787206
DGAT1	502.7160672	0.267503049	0.106869728	2.50307598	0.012311911	0.026129939
KCNJ8	43.11692779	0.783485881	0.313070162	2.502588797	0.012328869	0.026140551
PI4KA	2672.711517	-0.176339676	0.070509311	-2.500941714	0.012386356	0.026236991
ACO2	2987.476675	0.166878088	0.066848977	2.496344669	0.012548061	0.026553787
ATP6V0E1	1575.495931	0.19252596	0.077197462	2.493941559	0.012633334	0.026708384
SLC3A2	4901.439183	0.869165857	0.348566288	2.493545381	0.012647442	0.026712374
SLC47A2	12.87344042	-1.336484683	0.536062313	-2.493151728	0.012661473	0.026716196
SORD	2103.017837	-0.177532122	0.071232852	-2.492278719	0.012692639	0.026756132
ATP6V1B1	14.52784348	-1.260668811	0.506475714	-2.489100221	0.012806686	0.026944704
SLC38A5	2.711412371	3.762069938	1.511418645	2.489098537	0.012806747	0.026944704
SLC17A5	223.4546675	-0.372629741	0.150015634	-2.483939378	0.012993793	0.027311953
PIGM	361.501136	0.331793435	0.133959838	2.47681275	0.013256143	0.027836627
GSTM3	563.4874545	0.234464722	0.09471689	2.47542674	0.013307706	0.027918086
NDUFC2	1011.041462	-0.200428215	0.081170864	-2.46921378	0.01354103	0.028380336
NDUFS5	1152.006181	-0.197306935	0.079928199	-2.468552238	0.013566085	0.028405615
SLC39A13	536.048498	0.228962941	0.09291045	2.464340016	0.013726583	0.028714172
NUDT17	61.47526396	-0.652127988	0.264833334	-2.462409008	0.013800719	0.028841655
PYCR2	2496.766102	-0.184548373	0.075070257	-2.458342093	0.013958014	0.029142521
CNDP2	1883.783527	0.22691553	0.092460749	2.454182262	0.014120539	0.02945372
ABCC4	562.0694659	-0.221752005	0.090389986	-2.453280676	0.014155984	0.029499504
SLC7A7	9.961388001	1.915377085	0.781190962	2.451867953	0.01421168	0.029587365
KCNK15	2.691216557	3.75318906	1.534026567	2.446625854	0.014420044	0.029992595
GLB1L2	270.2223989	0.301187565	0.123546665	2.437844551	0.014775126	0.030701926
SLC3A1	3.529432454	3.192622858	1.313030196	2.431492336	0.015036766	0.031215927
PNPLA3	32.7960772	-0.809675217	0.333520511	-2.42766244	0.01519648	0.031517557
DHFR	2168.687544	0.163496189	0.067521499	2.421394536	0.015461087	0.032006521
GLRB	279.153544	0.311694378	0.128725695	2.421384309	0.015461522	0.032006521
GFPT1	2942.980289	0.733315082	0.304353229	2.409421066	0.015977852	0.033044072
HAS3	61.10378426	0.577399354	0.239731109	2.408529106	0.016016949	0.033093621
MAN2B1	1278.050687	0.176287984	0.073317392	2.404449737	0.016196833	0.03343369
FXN	451.9097327	-0.277398842	0.115521323	-2.401278267	0.016337907	0.033666329
NDUFV2	1219.507493	0.169827927	0.07072557	2.401223866	0.016340336	0.033666329
COX19	325.0479818	0.398417561	0.166375243	2.394692591	0.016634305	0.034239728
ACBD6	971.0975612	-0.187477639	0.078448765	-2.389809934	0.016857094	0.03466567
SLC12A2	694.4874925	0.231110346	0.096738591	2.389019145	0.016893422	0.034687077
PLA2G4C	5.472961881	2.086237424	0.873307314	2.388892651	0.016899239	0.034687077
SUOX	235.1711124	-0.457198914	0.191647801	-2.385620455	0.017050338	0.034964388
SLC25A44	960.5941736	0.200237823	0.08396147	2.384877524	0.017084808	0.035002241
MDH1	3394.423495	0.18535049	0.077771327	2.383275411	0.017159351	0.035122043
SLC30A3	35.88203427	0.777715354	0.326431144	2.382479024	0.017196512	0.035165177
MDH2	7163.032459	-0.131197293	0.055157853	-2.378578676	0.017379528	0.035506213
COX11	1411.341955	0.17706934	0.074558577	2.374902364	0.017553593	0.035828341
CLCN2	164.9707145	0.357002687	0.150811161	2.367216623	0.017922439	0.036547064
PIGY	762.1048852	0.196753275	0.083480214	2.356885146	0.018428946	0.037544898
NAGA	436.9454437	0.235624106	0.100349547	2.348033583	0.01887282	0.038386254
NMNAT2	965.1669927	0.190225611	0.081017737	2.347950176	0.018877046	0.038386254
ATP2B2	10.18276001	-1.467793142	0.625504971	-2.346573104	0.018946949	0.038492593
ALDH4A1	141.3079848	0.387924697	0.165571658	2.342941423	0.019132387	0.038833238
SLC2A9	3.36670902	3.114105805	1.331011131	2.339654217	0.019301601	0.039140352
DEGS1	1878.613234	0.203689279	0.087224806	2.335221916	0.019531831	0.039570512
BPGM	191.9482236	-0.378709881	0.162403338	-2.331909458	0.019705455	0.0398853
SLC38A4	149.6997849	0.39437697	0.169326973	2.329085339	0.019854545	0.040149894
PSPH	1831.844813	1.055144581	0.453159735	2.32841645	0.019890001	0.04018442
ARSD	227.1811385	0.375146666	0.161157516	2.327826059	0.019921342	0.040210575
GALNT3	285.3372875	0.294913316	0.126871848	2.324497685	0.020098835	0.040531415
ALDH1A3	85.31728584	-0.482105561	0.207575716	-2.322552803	0.020203189	0.040704305
DMGDH	1.579291994	4.041465397	1.741749702	2.320347976	0.020322061	0.0409061
SLC25A14	195.8762687	0.329441988	0.142502699	2.311829807	0.020787064	0.041803608
ALDH3B1	464.2193968	-0.227756257	0.098566091	-2.310695852	0.020849661	0.041885906
KCNMB3	29.63434538	0.805730178	0.348741346	2.310394761	0.020866309	0.041885906
MAN1C1	12.19444065	1.327115168	0.575099195	2.307628281	0.02101982	0.042155346
FA2H	12.50167562	-1.28181639	0.556283219	-2.304251406	0.021208535	0.042494828
ILVBL	525.235158	-0.239552434	0.104358968	-2.295465733	0.021706448	0.043452651
SLC44A4	3.870035334	2.682728255	1.172621069	2.287804924	0.022148884	0.044297768
HGSNAT	1110.151051	-0.192014917	0.084023081	-2.285263931	0.022297357	0.04455395
FUCA1	411.0902779	0.268221773	0.117767113	2.277560904	0.022752752	0.045422389
AGA	365.2888158	0.356872685	0.156764792	2.276484924	0.022817002	0.045509093
SLC34A3	7.300549392	1.675300116	0.739812379	2.264493218	0.023543796	0.046915897
GCSH	758.2344397	-0.213288321	0.094774643	-2.250478768	0.02441857	0.048614748
CACNA1G	8.603415485	1.48625604	0.661623873	2.246376077	0.024679929	0.049090378
PYCR1	653.43645	1.147660177	0.511002983	2.245897215	0.024710592	0.049106686
SFXN5	185.0111168	-0.33924787	0.151214409	-2.243489053	0.024865295	0.049369241
CACNA1E	37.23922034	0.717407029	0.320092622	2.241248247	0.025009999	0.049611487
PIGH	319.0912598	0.279146664	0.124693091	2.238669848	0.025177406	0.049898286
ATP8B2	1155.333906	-0.165888354	0.074129489	-2.237818671	0.025232882	0.049948557
ST3GAL5	558.0919384	-0.292835831	0.130871681	-2.237579804	0.02524847	0.049948557
LRAT	11.52177858	-1.296153349	0.579542513	-2.236511249	0.025318301	0.050041416
SLC7A5	13713.30633	0.725212492	0.32501952	2.231289038	0.025661989	0.050674895
SYNJ1	584.7121628	0.208339109	0.09350557	2.228093027	0.025874312	0.051048056
PDE3A	16.0154311	-1.046131671	0.469683167	-2.227313528	0.025926327	0.051104554
HAS2	34.59601895	-0.758086555	0.340501137	-2.226384796	0.025988418	0.051180794
SHMT1	1050.466606	-0.20158978	0.090595452	-2.225164467	0.026070199	0.05129564
SLC30A5	1007.514979	-0.167268952	0.075184784	-2.224771339	0.026096592	0.051301345
DAGLB	362.3919589	0.262700187	0.118098155	2.224422443	0.026120035	0.051301345
PIK3R2	1995.215627	-0.193707258	0.087127084	-2.223272584	0.026197425	0.051407155
NDUFS6	644.7911829	-0.193392021	0.087041105	-2.221847044	0.026293644	0.051549692
DIO1	1.565696235	4.031335587	1.815161817	2.220923528	0.026356141	0.051625918
TPK1	58.53297246	-0.582392418	0.262410826	-2.219391733	0.026460086	0.051783122
ENTPD2	3.675206262	2.597259718	1.172038437	2.216019233	0.026690185	0.052186712
NDUFB7	1056.241138	-0.213886549	0.096546695	-2.215368932	0.026734752	0.052227138
CATSPER1	130.8674612	-0.485820124	0.21955809	-2.212717939	0.026917098	0.052536407
SLC39A9	1786.740396	-0.182201843	0.082534564	-2.207582312	0.027273403	0.053184353
FMO5	24.35737314	-0.847505817	0.384293028	-2.205363495	0.027428598	0.053439317
SLC4A1AP	1146.39115	-0.170881141	0.077543397	-2.203683977	0.027546577	0.053621386
HSD11B2	4.673692068	2.131827318	0.968184895	2.201880373	0.02767376	0.053821031
CLCNKA	2.226771253	3.459111725	1.572572812	2.199651234	0.027831649	0.054079987
SLC25A21	137.5969121	-0.355081882	0.16146183	-2.199169196	0.027865894	0.05409844
CA2	75.21743174	0.54406384	0.247951106	2.19423841	0.028218275	0.054733938
SLC27A4	784.7985018	-0.204753102	0.09345716	-2.190876576	0.028460725	0.055155271
ABCC9	399.704426	0.242998514	0.110962303	2.189919531	0.028530073	0.055240691
SLC2A3	1213.92993	-0.182056336	0.083278709	-2.186109022	0.02880763	0.055728743
AK2	3562.302698	-0.124101425	0.056875795	-2.181972582	0.029111556	0.056217233
MGAT4C	3.032017261	2.950312267	1.352130944	2.181972301	0.029111577	0.056217233
ACSF3	231.6808067	-0.325637081	0.149294944	-2.18116617	0.029171128	0.056282512
PGM5	14.23221678	1.184187034	0.543189868	2.180060978	0.029252942	0.056390592
PIGL	201.6632014	0.308491691	0.141854058	2.17471177	0.029651722	0.057108956
ADH5	1979.028437	-0.139702744	0.064288298	-2.173066439	0.029775317	0.057296517
CACNG8	5.178817011	1.983120846	0.917580174	2.161250757	0.030675975	0.058977731
MUT	609.4734646	0.200812127	0.09311805	2.156532776	0.031042087	0.059629176
GFOD2	360.2714883	0.239893727	0.111275581	2.155852377	0.031095194	0.059678748
NUDT18	29.83437753	-0.800951787	0.372070096	-2.15269057	0.031343005	0.060101587
SLC16A5	710.9145272	-0.227178075	0.105649341	-2.150302813	0.03153127	0.060409602
CACNA2D1	277.4866446	-0.26224858	0.122003645	-2.14951431	0.031593653	0.060476117
CYP2A7	1.387593983	-3.989533708	1.8590494	-2.146007367	0.031872391	0.060956296
SAT2	533.5319502	0.202197045	0.094249509	2.145337907	0.03192584	0.061005145
SLC26A1	36.15083328	0.705383995	0.328913998	2.144584908	0.03198605	0.061066817
ACSL1	506.5491161	0.230903689	0.107731787	2.143319964	0.032087415	0.061206884
ASMTL	522.0941799	0.212508471	0.099272846	2.140650547	0.032302229	0.061562924
SLC4A8	19.14602129	0.923378589	0.431458735	2.140131869	0.032344111	0.061589048
SIAE	260.8734251	0.270196381	0.126373639	2.138075491	0.032510617	0.061852226
GALK1	124.5790223	-0.40524345	0.189635667	-2.136957971	0.03260141	0.061971029
GPT	4.70701504	2.139071448	1.004895251	2.128651166	0.033283132	0.063211926
ADA	129.4737366	-0.354992788	0.166970352	-2.126082768	0.033496369	0.063561685
GOT2	4398.145712	0.121583381	0.057250566	2.123706199	0.033694719	0.063882615
ELOVL1	1100.685727	-0.161414199	0.076087546	-2.121427314	0.033885859	0.064116391
DAD1	3259.877999	0.13865163	0.065358269	2.121409149	0.033887386	0.064116391
NPC1L1	13.23039515	1.116074586	0.526155519	2.121187644	0.033906015	0.064116391
LDHD	7.9643111	-1.522991621	0.719771171	-2.115938624	0.034350028	0.06489988
NEU4	4.485481096	2.059881665	0.978613194	2.104898726	0.035300125	0.066637368
SLC39A7	2183.555285	-0.166467296	0.079145277	-2.10331309	0.03543841	0.066840694
SUCLG1	1557.333371	0.138178251	0.065781951	2.100549587	0.035680523	0.067239331
UXS1	1269.906535	0.160364241	0.076435454	2.098034784	0.035902073	0.067598562
IVD	972.4252338	-0.181699949	0.086906742	-2.0907463	0.036550812	0.068760822
SLCO1A2	17.50099024	-0.930046309	0.445527555	-2.087516922	0.036841433	0.069247956
OXA1L	3167.256301	-0.128102674	0.06142944	-2.085362874	0.037036374	0.069554565
CYBB	3.363433809	2.446687399	1.173708187	2.084578967	0.037107535	0.069628388
GRIN2C	8.439380069	1.453696341	0.699053127	2.079521978	0.0375694	0.07043457
ABCA1	1340.838599	-0.193727334	0.093308274	-2.076207455	0.037874768	0.07089423
HSD17B14	15.13236405	1.076794377	0.518647882	2.076156897	0.037879442	0.07089423
SLC4A5	119.3923993	0.631226667	0.30423991	2.074766154	0.038008213	0.071074383
BCAT2	512.171963	-0.209055533	0.100923085	-2.071434227	0.038318235	0.071592873
CBR4	491.3922872	-0.202842779	0.098330478	-2.062867814	0.039125189	0.073015338
MME	2.0657518	3.340460033	1.619503181	2.062644936	0.039146375	0.073015338
CLCC1	1203.806589	-0.175877222	0.085380011	-2.059934408	0.039404812	0.073434713
PISD	602.3849837	0.191053902	0.092799193	2.058788397	0.039514514	0.073576428
GLS2	5.980589984	1.721242224	0.837577736	2.05502385	0.039876701	0.074187633
CYP1A1	383.0161586	0.333127182	0.162774219	2.046559859	0.04070132	0.075657385
SLC25A4	682.6109079	0.189745703	0.092883833	2.04282808	0.04106946	0.076276839
FAH	496.2210794	-0.197404316	0.096695228	-2.041510429	0.041200118	0.076454549
TRPC4	2.052353865	3.332440342	1.638208207	2.034198295	0.041931606	0.077745964
SLC35F2	1567.648115	0.166526996	0.081885281	2.033662146	0.041985671	0.077780235
SLC26A5	29.27526991	0.743056961	0.36549722	2.033003045	0.042052215	0.077837547
HIBADH	1261.338179	0.188304927	0.093033044	2.024064982	0.042963466	0.079456969
SLC38A2	12269.77842	-0.926393122	0.458011591	-2.022641218	0.043110151	0.079660855
KCNMA1	8.809187014	-1.303194144	0.644552916	-2.021857496	0.043191076	0.079742983
CDADC1	88.17383753	-0.408237682	0.202058426	-2.020394251	0.043342509	0.079955042
HS3ST1	33.33042173	-0.646800444	0.320672749	-2.017010946	0.043694371	0.080536168
NDUFB5	1106.026111	-0.159244584	0.079076467	-2.013804984	0.044030012	0.081086442
CYP27B1	44.56421903	0.573091292	0.284726351	2.012779251	0.044137858	0.08121663
B4GALNT2	2.730234781	2.77634571	1.379878626	2.012021679	0.044217652	0.081226712
SCN4B	2.730234781	2.77634571	1.379878626	2.012021679	0.044217652	0.081226712
LIPH	284.059731	0.337950237	0.168332066	2.007640288	0.04468153	0.082009928
HPDL	5.320379216	1.753966771	0.874750082	2.005106153	0.0449517	0.082436591
SLC37A3	1221.038751	0.142294486	0.071040478	2.003005765	0.04517667	0.082779715
ACACB	366.9167506	-0.308613238	0.154168564	-2.001790967	0.045307218	0.082949396
CACNA1D	1.264111579	3.720142487	1.858923794	2.001234531	0.045367121	0.082989563
MFSD8	216.5274832	0.282332787	0.141340682	1.997533784	0.045767228	0.083651472
SCP2	1237.455553	-0.157058634	0.078703844	-1.995564971	0.045981296	0.083972525
COX6B2	3.203296652	2.363380595	1.184950765	1.994496873	0.046097781	0.084114983
C1GALT1	574.7170632	0.205666837	0.103232112	1.992275785	0.046340807	0.084444087
CACNB2	76.20359041	0.426631768	0.21415723	1.992142726	0.0463554	0.084444087
SLC22A11	1.270909458	3.726199974	1.871025596	1.991528059	0.046422864	0.084496569
LIPT1	75.70181267	-0.457087405	0.229568118	-1.991075283	0.046472611	0.084516746
ITPKB	340.7964646	-0.226010256	0.113851554	-1.985131068	0.047129891	0.085640849
ABCB8	295.0718964	-0.237970513	0.120158199	-1.980476704	0.047649988	0.086514016
IDI2	101.5916516	0.428162609	0.216240599	1.980028777	0.047700295	0.086531822
HYAL4	12.48830101	-1.10051868	0.55590603	-1.979684734	0.047738965	0.086531822
NUDT9	288.3692223	-0.23613495	0.119358631	-1.978365106	0.047887533	0.086729203
ATP9A	488.6998475	-0.235822298	0.119238106	-1.977742741	0.047957736	0.086784446
LYPLA1	1490.351172	-0.152891645	0.077401227	-1.975312946	0.048232645	0.087209729
NUDT13	38.39181412	0.593644805	0.30069413	1.974248068	0.048353543	0.087288918
CYP2R1	338.2927333	0.287685734	0.145720934	1.974223777	0.048356303	0.087288918
HSD17B3	3.233075781	-2.56400365	1.299837642	-1.972556854	0.048546073	0.087559171
NSDHL	460.8213835	-0.20585914	0.104590811	-1.968233519	0.049041175	0.0882744
A4GALT	270.6497386	0.28275015	0.143658784	1.968206482	0.049044285	0.0882744
PRDX2	2656.63071	0.136018067	0.069113568	1.968037114	0.049063767	0.0882744
SV2A	1.279411319	3.733881021	1.897767731	1.967512125	0.0491242	0.088310444
B3GNT7	6.267770682	-1.57820512	0.803108522	-1.965120623	0.049400278	0.088733778
MGAT2	1732.122395	-0.156460452	0.07974375	-1.962040317	0.049757791	0.08930257
MDH1B	13.22737837	1.031437322	0.526775442	1.958020896	0.050227561	0.090071737
SLC22A3	49.45036997	-0.547959935	0.280521023	-1.953364953	0.050776366	0.090981259
AMDHD2	185.9158853	0.301404414	0.154362513	1.952575196	0.050869953	0.091074297
GPD1	7.410252217	1.525136798	0.781592667	1.951319226	0.051019083	0.091195206
PCK2	1743.857492	1.034910151	0.530447305	1.951014061	0.051055373	0.091195206
PDE1C	4.679740403	1.803996516	0.924674526	1.950952973	0.05106264	0.091195206
MGST3	630.4833146	-0.175181251	0.089885091	-1.948946691	0.051301791	0.091547523
NIT2	435.5262198	-0.237890629	0.122099919	-1.948327485	0.05137579	0.091604794
PDE7A	321.7881865	-0.270005696	0.138674314	-1.947049087	0.05152885	0.091802825
NME6	255.3355601	-0.265060345	0.136256935	-1.945298016	0.051739121	0.091962435
SCN8A	1.277707338	3.732444379	1.918745852	1.94525209	0.051744645	0.091962435
TH	1.277707338	3.732444379	1.918745852	1.94525209	0.051744645	0.091962435
TRPM4	117.4717626	0.393897273	0.2027767	1.942517429	0.052074492	0.092473468
MMAB	346.4070514	-0.273626908	0.141200941	-1.937854706	0.052640951	0.093403506
KCTD21	282.9122077	-0.228696781	0.11815735	-1.935527336	0.052925618	0.093832441
TRPC3	21.14859875	-0.833614916	0.43093225	-1.934445415	0.053058387	0.0939916
ATP1A2	2.709354495	2.762111355	1.428311659	1.933829594	0.053134083	0.094049478
KCNF1	10.50867712	-1.200412912	0.620950254	-1.933186924	0.053213175	0.094089234
SLC45A3	462.1738232	-0.19968258	0.103311258	-1.932824984	0.053257761	0.094089234
SLC11A1	4.32602841	1.997461537	1.033562566	1.932598571	0.053285669	0.094089234
HYI	281.0019298	0.260873004	0.13507836	1.931271627	0.05344947	0.094302294
DUOX1	3.714595614	2.112518539	1.095058705	1.92913725	0.053713826	0.094692277
SLC46A2	7.981221477	1.338796042	0.696064464	1.923379387	0.054432421	0.095881767
MOCS3	307.9561157	0.216878091	0.113023834	1.918870416	0.055000736	0.096775665
PLCD4	96.19212324	-0.370811458	0.19326669	-1.918651671	0.055028432	0.096775665
MFSD10	963.6552142	-0.161673021	0.084281571	-1.918248787	0.055079473	0.096787562
CHRNA10	14.1778568	1.012133688	0.528535401	1.914978042	0.055495304	0.097439947
B3GNT4	25.1670813	-0.720953997	0.376761901	-1.913553351	0.05567725	0.097680955
CHST9	5.282431703	-1.651984953	0.86413255	-1.911726335	0.055911305	0.098012921
SLC2A11	53.56945063	0.491981275	0.258274519	1.904877324	0.05679602	0.099484053
OXCT2	15.18209847	0.934869899	0.491003256	1.903999388	0.056910264	0.099604353
HSDL2	2373.491527	-0.156053624	0.081998842	-1.903119852	0.057024908	0.099725159
ALG10	301.7606568	0.260696616	0.137023723	1.902565556	0.057097257	0.099771866
PRPSAP1	772.5907759	-0.154331159	0.081407323	-1.89578964	0.057987866	0.101247185
GANAB	13081.03024	0.100488148	0.053055514	1.894018947	0.058222495	0.101575718
DCK	1036.976688	0.162632619	0.085884885	1.893611652	0.058276576	0.101588991
PLA2G16	1030.838003	-0.138793492	0.073583069	-1.886215039	0.059265983	0.103231425
FMO3	4.184051699	1.927630082	1.023197408	1.883927839	0.059574737	0.103686604
SLC14A2	7.311157951	1.322781115	0.702446244	1.883106539	0.059685931	0.103797491
ACAT2	1346.195173	-0.1495377	0.079489687	-1.881221386	0.05994181	0.104159615
NUDT4	1523.349081	0.188486883	0.100374984	1.877827283	0.060404797	0.104880767
INPP4B	472.7631516	-0.207940446	0.110767829	-1.877263899	0.060481934	0.104931354
MFSD3	200.8913505	-0.284183692	0.151610204	-1.874436443	0.060870294	0.105521383
SLC6A9	481.4343004	1.170495408	0.625101498	1.872488567	0.061139042	0.105903285
P2RX3	3.551932791	2.035819843	1.090084814	1.867579307	0.061820733	0.106999305
HVCN1	8.986390517	-1.332886277	0.717038038	-1.858878061	0.063044424	0.109030943
UPRT	246.6436329	-0.23258054	0.125240833	-1.857066373	0.063301712	0.109389361
HS2ST1	2409.228721	-0.119016402	0.064141694	-1.855523199	0.063521549	0.109682549
SLC22A18	224.0940452	0.256914495	0.1385219	1.854685031	0.063641218	0.109802448
DGKZ	2003.737115	-0.140345	0.075821995	-1.850980039	0.064172425	0.110631641
B4GALT7	356.2083365	0.210085424	0.113536173	1.850383165	0.064258344	0.110692466
GLDC	5.138324219	1.690566103	0.915418132	1.8467693	0.064780583	0.111504216
RDH12	6.306395599	1.597310614	0.868196511	1.839803079	0.065797153	0.113164891
TGDS	381.9483346	-0.251023488	0.136601905	-1.83762802	0.066117237	0.113626006
IPMK	472.2294443	0.191094409	0.104023709	1.837027446	0.066205844	0.113688904
UGT8	597.5340834	-0.196364688	0.106922492	-1.836514322	0.066281626	0.113729697
ASNS	5426.308279	1.052817484	0.574703643	1.831931111	0.066961685	0.114806465
PFKFB3	1183.47946	-0.200065479	0.10927089	-1.830912861	0.06711355	0.114887499
GALNT6	371.99907	0.195992633	0.107046601	1.830909443	0.067114061	0.114887499
SLC23A2	1973.195856	0.136103549	0.074436816	1.828443989	0.067482945	0.115428573
KCTD7	216.5393087	-0.249301621	0.136530743	-1.825974249	0.067854141	0.115972754
ALOX15	1.110772302	3.532237027	1.935552685	1.824924247	0.068012462	0.116152532
ENTPD3	15.51999085	0.987026159	0.542024771	1.820998247	0.068607123	0.117076637
ATP6V0D1	1015.907587	0.220636447	0.121204471	1.820365578	0.068703351	0.117149395
AQP12B	1.103974422	3.525332169	1.937319326	1.81969597	0.068805317	0.117231819
TRPM8	5.680006793	1.620064179	0.891258611	1.817726256	0.069105983	0.117561366
ST6GALNAC6	839.3049271	0.16173397	0.088976077	1.817724229	0.069106293	0.117561366
SLC44A1	1507.733314	-0.143099932	0.078908721	-1.813486907	0.069756756	0.118575637
MCCC2	2788.3209	-0.109734869	0.060605231	-1.81065012	0.070195029	0.11922792
CMAS	1106.356195	-0.13891476	0.076752436	-1.809906854	0.070310233	0.119251122
PIP5K1C	816.1058762	0.181300216	0.100173718	1.80985811	0.070317794	0.119251122
DLD	2455.63582	-0.116379323	0.064402955	-1.807049441	0.070754571	0.119898831
ACOX3	188.2948984	0.258289071	0.143025739	1.805892237	0.070935174	0.120111766
KCNQ4	110.5755419	-0.358456727	0.198537506	-1.805486197	0.070998634	0.120126171
ASNSD1	1404.587543	0.145985552	0.080881763	1.804925449	0.071086349	0.120165929
CLYBL	27.15197119	-0.637603183	0.353314527	-1.804633365	0.071132073	0.120165929
HIBCH	554.0955185	-0.165980576	0.092230075	-1.79963614	0.071918111	0.121399992
AQP11	27.30959405	-0.653544609	0.363543705	-1.797705751	0.07222365	0.121786166
UST	254.84074	0.227393113	0.126506109	1.797487212	0.072258306	0.121786166
SLC9A8	531.8601935	-0.19121588	0.106856274	-1.789467971	0.073539481	0.123789494
CDS1	160.2462486	-0.272931458	0.152531971	-1.789339355	0.07356018	0.123789494
PLCL1	16.69712206	0.869024404	0.485969931	1.788226697	0.073739441	0.123928844
SVOP	8.26604199	1.262128724	0.705840493	1.78812173	0.07375637	0.123928844
SLC1A5	6777.501281	0.55570543	0.31104136	1.786596584	0.074002714	0.124247261
PRG2	5.870468191	1.456701575	0.817096215	1.782778513	0.074622365	0.125191473
SLC26A10	3.379885811	1.948333121	1.094130458	1.780713723	0.07495923	0.125660182
MSRB2	361.7654546	0.194143148	0.109227077	1.777426925	0.075498024	0.126466422
ACE2	1.097176542	3.518204873	1.982156504	1.774937986	0.075908127	0.127056023
CACNA1C	1.095472561	3.516453445	1.982639693	1.773622034	0.076125691	0.127322693
MTHFSD	270.2084611	0.230863434	0.130465086	1.769541877	0.076803489	0.128358124
HS3ST5	6.77844584	1.352535821	0.765213533	1.767527316	0.077139959	0.128741303
GLRX5	983.5351228	-0.148722648	0.084144654	-1.767464004	0.077150552	0.128741303
NME1	3392.466364	0.107953803	0.061296377	1.76117753	0.07820836	0.130406922
NAALAD2	5.412738982	-1.486397109	0.845746361	-1.757497493	0.078833049	0.131348357
PLCB4	3.380552237	1.951607937	1.114531485	1.751056801	0.079936126	0.132988007
MFNG	54.7313107	0.467285674	0.266861608	1.751041213	0.079938811	0.132988007
GNPNAT1	2039.969084	0.149048508	0.085176809	1.74987193	0.080140415	0.133222013
KCNMB2	5.824706183	1.442392507	0.825705733	1.74686023	0.080661586	0.133986494
LTA4H	2942.114454	-0.114003842	0.065661132	-1.736245455	0.082520443	0.136970151
SLC16A10	42.38844855	0.50138859	0.289359625	1.732752417	0.083139684	0.137893284
NDUFB4	669.4281291	-0.159080218	0.091905096	-1.730918355	0.083466327	0.138330092
TPH1	18.71884685	0.755247658	0.436669811	1.729562336	0.0837085	0.13862635
ALDH1L2	391.5520182	0.926900237	0.536116649	1.728915224	0.083824269	0.138712984
HMOX1	183.6038195	-0.253103926	0.146434511	-1.728444506	0.083908562	0.138747441
ATP13A2	1604.234333	0.170113413	0.09879998	1.721796025	0.085106475	0.140621885
KCNJ1	1.540933261	-3.02789372	1.760539903	-1.719866568	0.085456699	0.141093915
CYP3A4	1.60743795	2.936358306	1.708588541	1.718587147	0.085689574	0.141371629
SCN1A	1.596410422	2.929996709	1.709671931	1.713777161	0.086569659	0.142715894
TMLHE	1.594040015	2.926149374	1.709460349	1.711738664	0.08694484	0.14322639
GSTP1	4056.371399	-0.104502632	0.061215429	-1.707128969	0.087798084	0.144523051
EXT1	2708.874583	0.127062686	0.074640951	1.702318675	0.088695646	0.145890656
PDE8B	18.58404969	-0.745517921	0.438540591	-1.699997528	0.08913139	0.146497158
DGKB	1.603208302	2.935151783	1.727231771	1.699338695	0.089255386	0.146590739
ACAA2	910.9075236	-0.142798629	0.084068586	-1.698596772	0.089395185	0.146710116
WWOX	87.55935444	-0.360486197	0.212579898	-1.695768038	0.089929818	0.147476805
MGST2	304.0979163	-0.211051117	0.124733925	-1.692010556	0.090643961	0.148510603
ACSM3	27.88645813	0.592294408	0.350226083	1.691177322	0.090802941	0.148510603
KCNS3	72.26538773	0.446130995	0.263859867	1.690787612	0.090877374	0.148510603
NEU3	249.0358617	0.250510816	0.148179582	1.6905893	0.09091527	0.148510603
ALG11	148.270197	0.309104446	0.182842675	1.690548698	0.09092303	0.148510603
SLC45A1	43.25100315	0.476380441	0.281829503	1.690314307	0.090967839	0.148510603
APRT	733.1749373	-0.142612335	0.084447342	-1.688772323	0.09126307	0.148881396
UQCRB	2159.209004	-0.122468719	0.072664865	-1.685391124	0.091913135	0.149830062
ST3GAL6	87.28375086	0.369630219	0.219479115	1.684124794	0.092157554	0.150116552
SLC20A1	5499.50602	-0.146936533	0.087275069	-1.683602606	0.092258495	0.150169076
PKD2	700.922384	0.192078938	0.114290982	1.680613248	0.092838061	0.151000001
GPT2	1580.618704	0.744641421	0.443831097	1.677758557	0.093394243	0.151791684
PGLS	617.6926739	0.176705883	0.105500721	1.674925831	0.093948785	0.152579527
SLC14A1	1.597429932	2.928681155	1.749903473	1.673624403	0.094204439	0.152881147
SLC6A1	1.587242135	2.920778137	1.750700291	1.668348461	0.095246573	0.154457721
NDUFB2	480.0345049	0.183233162	0.109873456	1.667674504	0.095380359	0.154560019
CBR3	121.3574278	-0.348348288	0.209245775	-1.664780509	0.095956554	0.155378538
FAAH2	6.034067406	1.300183254	0.782029521	1.66257567	0.096397405	0.155976852
ACOT1	14.42290254	-0.818085456	0.494916001	-1.652978392	0.098335261	0.158994735
ETFA	2840.737896	-0.100717592	0.060991594	-1.651335637	0.098670059	0.159418145
BDH2	291.4255392	0.209018591	0.126628148	1.650648722	0.098810324	0.15952686
SLC35A2	621.7705153	0.164897277	0.100145597	1.646575402	0.09964535	0.160756262
ABHD12	949.0923395	0.135967713	0.083007669	1.638013863	0.101418802	0.163496682
CYB5B	1612.69482	0.124328307	0.075933161	1.637338741	0.10155971	0.163603188
SLC35A3	1142.601821	0.123003165	0.075199796	1.635684822	0.101905568	0.164039448
POFUT2	728.1710557	-0.141626098	0.08667916	-1.633911751	0.102277382	0.164516819
GABRP	2.55000958	-2.140175731	1.314664115	-1.627925876	0.103540604	0.166426294
CHI3L2	2.560154811	-2.136624071	1.314024567	-1.626015315	0.103946397	0.166955786
ARG2	175.8892294	0.248699753	0.153397339	1.621278142	0.104958001	0.16845682
SLC15A2	4.543872637	1.449366051	0.895927769	1.617726453	0.105721563	0.16955784
SLC22A5	176.9911945	-0.233728931	0.144567238	-1.616748952	0.105932482	0.169693479
GAL3ST3	39.06401141	0.609159465	0.376811688	1.616615101	0.10596139	0.169693479
FECH	624.0662028	-0.150644561	0.093410099	-1.612722412	0.106804829	0.170919002
RENBP	7.658931853	1.104379105	0.686102773	1.609640928	0.107476268	0.171867682
CACNA1S	0.952339126	3.31012843	2.057072694	1.609145092	0.107584619	0.171915188
SLC13A3	7.954504224	1.184196435	0.736796098	1.607224086	0.10800522	0.172461221
SLC15A1	0.948931163	3.306107794	2.058382341	1.606167974	0.108237008	0.172705182
ADSS	1256.650765	-0.115349394	0.071985344	-1.602401085	0.109066945	0.173902511
ZADH2	570.7420234	0.144265197	0.090779663	1.589179694	0.11201983	0.178480574
ACBD3	1603.711994	0.119192701	0.075040663	1.588374843	0.112201603	0.178639988
ATP2B3	5.928469067	-1.26088566	0.796209181	-1.583611053	0.113282257	0.180102639
MOGAT3	0.960840987	3.320398674	2.097221426	1.583237055	0.113367444	0.180102639
AMPD1	0.960840987	3.320398674	2.097221426	1.583237055	0.113367444	0.180102639
SLCO1C1	1.045598452	-3.579922888	2.262390156	-1.582363183	0.113566685	0.180208382
MTHFD2	3282.929296	0.689523491	0.435794378	1.582222089	0.11359888	0.180208382
KCNK4	1.437977247	2.759900091	1.749929543	1.577149264	0.114761184	0.181920195
OCA2	1.374218556	-2.841088216	1.805539351	-1.573539904	0.115593856	0.183107369
AGPAT5	1122.392588	-0.129594994	0.082405155	-1.572656385	0.115798404	0.18329856
FDXR	174.947027	-0.247140986	0.157838347	-1.565785441	0.117398856	0.185697467
SLC22A13	0.868583257	-3.313207916	2.116905591	-1.565118412	0.117555147	0.185810233
GGT1	246.1014964	0.210081075	0.13436561	1.563503298	0.117934261	0.186274779
A4GNT	6.051694988	1.303069011	0.834516674	1.561465519	0.118413953	0.186883217
THNSL2	0.935335404	3.289520184	2.107349624	1.56097505	0.118529638	0.186883217
CACNG6	2.225535062	2.432283929	1.558378362	1.560778813	0.118575948	0.186883217
MSRA	295.8604066	0.204663409	0.131874922	1.551950938	0.120673963	0.190052798
TCN2	108.6258179	0.307532415	0.198334272	1.550576266	0.121003263	0.190434222
SLC6A16	4.048557887	1.531480828	0.988631186	1.54909217	0.121359565	0.19085756
SLC26A4	5.749643064	-1.197404891	0.773538472	-1.547957774	0.121632463	0.19114922
GRIN1	2.579067275	1.975608146	1.2776954	1.546227798	0.122049562	0.191666913
AKR1D1	1.433902858	2.754059135	1.78510989	1.542795292	0.122880452	0.192833215
ATP6V1A	943.2810975	0.140933094	0.091383796	1.542210983	0.123022332	0.192917373
MGAM	1.430494895	2.751174121	1.785484617	1.540855684	0.123351913	0.193295543
CNGB1	2.090507838	2.321620988	1.511796866	1.53566993	0.124619354	0.195117204
CYP4F12	2.381590894	-2.020079815	1.315695619	-1.535370177	0.124692925	0.195117204
SLC35A1	322.1128794	0.18116969	0.118131298	1.53362989	0.125120731	0.195646579
PON1	2.567020238	1.977447689	1.289728145	1.533228299	0.125219614	0.195661241
SLC9A5	110.2077914	0.299471341	0.195446673	1.532240669	0.125463056	0.195775424
DHRS4L2	171.5900511	-0.237793302	0.155196773	-1.532205196	0.125471807	0.195775424
GSTZ1	672.8184125	0.141762143	0.092729517	1.528770428	0.126321366	0.196960418
SLC24A4	2.076072349	2.317880439	1.516888311	1.528049509	0.126500246	0.197098744
GCNT4	2.083068053	2.32178983	1.521070468	1.526418322	0.126905718	0.197589671
CNGA4	1.423499191	2.74516598	1.804743773	1.521083502	0.128238884	0.199523274
PDSS1	431.3370704	-0.184579033	0.121540408	-1.518663925	0.128847112	0.200327017
PMVK	144.744097	-0.264095447	0.175274669	-1.506751932	0.131874255	0.20488779
SLC19A2	417.5240179	-0.163376553	0.108552636	-1.505044546	0.132312624	0.205422867
GSTK1	1022.958395	0.11633198	0.077333871	1.504282388	0.132508672	0.205581233
INPP5A	397.9907831	-0.156102554	0.103965551	-1.501483452	0.133230564	0.206554619
ATP7B	138.8021404	-0.246276851	0.164439603	-1.497673589	0.134218077	0.20793814
ALG3	669.2435909	0.131227001	0.087660677	1.49698822	0.134396323	0.208066829
DOLK	301.6887388	-0.178300504	0.119204046	-1.49575883	0.134716514	0.208414932
SLC4A7	1079.856688	-0.126500932	0.084907839	-1.489861647	0.136260618	0.210654675
SLC1A3	54.48394862	0.454670123	0.305833415	1.486659407	0.137104789	0.211809943
ABCC5	584.7015498	-0.184179941	0.124163606	-1.483364939	0.137977477	0.213007603
ARSE	7.506277047	1.062653739	0.716751927	1.482596278	0.138181707	0.213172344
ATP6V1H	887.8892001	0.117359174	0.079230922	1.481229447	0.138545442	0.213582747
SRD5A2	2.552740007	1.965570825	1.331827712	1.475844666	0.139985597	0.215650821
FOXRED2	1461.996549	0.137073104	0.092904005	1.475427292	0.140097702	0.215671533
GYG2	88.97891553	-0.296187273	0.201160476	-1.472392985	0.140914786	0.216776723
ALG13	597.6143428	-0.130194993	0.088477031	-1.471511766	0.141152768	0.21699012
AS3MT	4.359112193	1.37266131	0.93519831	1.467775653	0.142165173	0.21839288
ALDH6A1	400.8642401	0.161359869	0.109975127	1.467239676	0.142310867	0.218463171
ALOX12B	11.56018701	0.82779111	0.56482168	1.465579562	0.142762863	0.219003241
ENPP3	10.61126878	-0.929465656	0.63437905	-1.465158183	0.142877766	0.219025803
CHST5	1.937366386	2.18715803	1.493672495	1.464282189	0.143116862	0.219238584
NAALADL2	9.068741945	-0.903584396	0.619987873	-1.457422695	0.144999736	0.221967383
PANK4	284.2291583	-0.172818429	0.118738726	-1.455451263	0.145544373	0.222645207
MTHFS	288.8592495	0.174943925	0.120481347	1.452041572	0.146490046	0.223913449
GSTO2	38.01724698	0.459719434	0.316671318	1.451724257	0.146578292	0.223913449
SLC9A9	20.24339465	-0.591392613	0.40837159	-1.448172763	0.14756874	0.22526904
CLIC4	5470.240407	0.159133437	0.110815384	1.436022971	0.150995805	0.230339728
ATP6V0D2	1.428790914	2.749015115	1.916375616	1.434486586	0.151433454	0.230846256
BPHL	236.2373411	0.189114794	0.13211931	1.431394049	0.152317313	0.232031809
DCTD	1994.573181	0.100477859	0.070338968	1.428480706	0.153153544	0.233143209
ALDH16A1	718.6272897	0.144152677	0.100952443	1.427926587	0.15331299	0.233143279
AOC3	37.02939969	-0.503007711	0.352310603	-1.427739348	0.153366896	0.233143279
ST8SIA5	2.714772034	-1.721950284	1.206891726	-1.426764512	0.153647783	0.23340796
LIPC	1.28736146	2.571894082	1.805329109	1.424612316	0.154269298	0.234189365
INPP5F	840.3059226	-0.118922072	0.083635775	-1.421904358	0.155054018	0.235071309
NDUFA12	927.1542468	0.130426727	0.091729308	1.421865373	0.155065337	0.235071309
MTTP	9.460833189	0.898712865	0.632481852	1.420930677	0.155336914	0.235319815
PTS	252.0652907	-0.176971846	0.124585177	-1.42048878	0.155465433	0.23535141
KCNV2	1.883437946	-2.288860439	1.614810766	-1.417417128	0.156361008	0.236543365
SLC35E3	613.1331323	0.1341411	0.094752312	1.415702659	0.15686258	0.237138035
SLC35F4	1.925456562	2.179124559	1.540481069	1.41457406	0.157193419	0.237473956
CKMT2	43.86113511	-0.388307388	0.275484564	-1.40954318	0.158674615	0.239333704
SLC25A10	384.2235858	0.168592868	0.119616584	1.409443931	0.158703942	0.239333704
SCN3A	14.03696564	0.762083483	0.540802311	1.409172016	0.15878431	0.239333704
GLB1L3	0.797295867	3.052310006	2.167575383	1.408167868	0.159081368	0.239333704
CA8	0.797295867	3.052310006	2.167575383	1.408167868	0.159081368	0.239333704
NAALADL1	0.797295867	3.052310006	2.167575383	1.408167868	0.159081368	0.239333704
RHBG	1.945670422	2.193037063	1.564439488	1.401803701	0.160973873	0.241915228
STARD3	959.8771048	-0.109174613	0.077891266	-1.401628428	0.161026233	0.241915228
ABCB5	0.790497988	3.042652837	2.171332555	1.401283664	0.161129264	0.241915228
GDPD4	1.205111748	-2.615486264	1.868184418	-1.40001503	0.161508818	0.242318652
MIP	2.409606572	1.857691964	1.328718811	1.398107672	0.162080736	0.243009938
AASDHPPT	1055.458117	-0.148948172	0.106812716	-1.394479769	0.163172775	0.244479565
MMACHC	149.2442206	-0.273235575	0.196286624	-1.392023407	0.16391531	0.245415851
ALDH1B1	905.4965046	-0.11985325	0.086121861	-1.391670453	0.164022213	0.245415851
KCNE3	0.798999848	3.054795149	2.197840238	1.389907736	0.164556896	0.245522667
SLC13A2	0.798999848	3.054795149	2.197840238	1.389907736	0.164556896	0.245522667
ADH1C	0.798999848	3.054795149	2.197840238	1.389907736	0.164556896	0.245522667
SLC26A8	0.798999848	3.054795149	2.197840238	1.389907736	0.164556896	0.245522667
PIGF	199.0721082	-0.195745439	0.14087597	-1.389487783	0.164684474	0.245522667
GNPDA1	837.5433087	0.118182092	0.085071155	1.389214614	0.164767499	0.245522667
AKR1B10	3.889036843	-1.329771125	0.957840088	-1.388301807	0.165045162	0.245768886
SLC43A1	423.4424144	0.534915772	0.385422483	1.387868626	0.165177053	0.245770054
INPP5D	3.732513221	1.368831483	0.986501937	1.387560867	0.165270805	0.245770054
KCNQ1	3.041094683	-1.520659786	1.097885239	-1.385080818	0.166027756	0.246727856
POMGNT1	1844.940273	0.102027141	0.073702788	1.384305039	0.166265072	0.246912667
SLC25A36	2029.80345	-0.109859744	0.079539099	-1.381204276	0.16721616	0.248156502
SLC30A6	1410.155402	0.101794825	0.073854351	1.378318593	0.168104945	0.249306248
ELOVL2	4.417880137	1.384933964	1.006356234	1.3761866	0.16876387	0.250113776
SLC38A1	12262.55795	0.369584467	0.26879945	1.374945028	0.169148488	0.250513953
GATM	8.113358162	0.943121339	0.686482427	1.373846295	0.169489405	0.25084891
CTH	854.7843148	1.04357666	0.759986042	1.373152404	0.169704973	0.250972218
SCNN1D	53.42077171	0.391549331	0.285211354	1.372839212	0.169802338	0.250972218
HSD17B2	1.712493594	-2.126177075	1.551486493	-1.370412881	0.170558053	0.251918855
ACOT11	23.54826804	-0.568961795	0.415461533	-1.369469254	0.170852639	0.252136376
GRXCR2	2.082066588	2.327872144	1.700166528	1.369202432	0.170936006	0.252136376
SLC7A1	6498.046249	0.512736696	0.374933789	1.367539314	0.171456323	0.252733326
KCNJ11	3.718430814	1.360869048	0.99952227	1.361519487	0.17334958	0.255351874
SLC29A2	217.7996814	-0.191531247	0.140752496	-1.360766253	0.17358757	0.255530254
RDH14	467.3371104	0.138529906	0.101896076	1.359521502	0.173981394	0.255937636
CA13	245.7065876	-0.241074849	0.178505823	-1.350515321	0.176850743	0.259983674
PI4K2B	653.151282	-0.128004216	0.094840107	-1.349684432	0.177117228	0.260040471
ALDH9A1	1917.638356	0.102635764	0.076046035	1.349653069	0.177127293	0.260040471
GOT1	1694.192994	0.370973007	0.27599127	1.344147616	0.178900657	0.262467676
RRM2B	1039.833336	-0.118270904	0.088302547	-1.3393827	0.180446119	0.264557488
SV2B	4.243949397	1.306035409	0.977496268	1.336102706	0.181515706	0.265947274
KCNJ14	51.47685407	-0.351518341	0.263697733	-1.333035124	0.182520278	0.267240005
AGPAT3	1323.10503	-0.11756412	0.088724301	-1.325049823	0.185154627	0.270915672
PTER	1348.106034	0.124764248	0.094258448	1.32363996	0.185622647	0.271315896
UAP1L1	424.8095143	-0.169874096	0.128354279	-1.323478244	0.185676386	0.271315896
PAICS	7657.516053	-0.075502073	0.057144512	-1.321248019	0.18641868	0.2720701
B3GALNT2	984.4053667	-0.10586745	0.080130999	-1.321179709	0.18644145	0.2720701
ME2	952.8876557	-0.106982029	0.081075945	-1.319528614	0.186992451	0.272582245
CP	5.039496268	1.157495306	0.877301836	1.319380922	0.187041796	0.272582245
DHRSX	290.2959248	-0.164232068	0.124748802	-1.316502171	0.18800555	0.273804219
TRPM6	5.031953306	1.149558601	0.874365802	1.314734174	0.188599257	0.274486003
SLC16A13	51.63730158	-0.34150447	0.26013116	-1.312816463	0.189244801	0.275242272
ABCA3	114.8374694	-0.241690691	0.185839325	-1.300535778	0.193417402	0.281123963
ADCY10	1.275253813	2.560000376	1.972327679	1.297958957	0.194301439	0.282221226
FAHD2A	374.0373274	0.140455691	0.10906116	1.287861706	0.197794108	0.287103532
MMAA	61.65300244	0.345447681	0.26847046	1.286725105	0.19819012	0.28748746
SLC36A2	0.805797728	3.065480947	2.387509695	1.283965864	0.1991539	0.288558352
GMPPB	103.8682237	-0.254515625	0.198331661	-1.283282875	0.19939299	0.288558352
ALDH1A1	2.773813228	1.577971878	1.22969877	1.283218229	0.199415631	0.288558352
ENO2	1687.740444	0.125040532	0.097451758	1.283101865	0.19945639	0.288558352
ATP6V0E2	697.5416327	0.11798332	0.092117308	1.280794266	0.200265939	0.289537925
ST6GALNAC3	80.7431581	0.33874799	0.2651418	1.277610657	0.201386741	0.290965906
SLC7A9	2.244844118	1.732791589	1.358788008	1.275247926	0.202221503	0.291978999
NADK	911.1357726	-0.11815763	0.092711276	-1.274468815	0.202497318	0.292184249
CHST7	102.6300129	0.243984857	0.191653276	1.27305341	0.20299909	0.292715047
PIK3R4	639.4947722	-0.141105535	0.111020735	-1.270983613	0.203734478	0.293581786
OAT	2495.383896	-0.077416743	0.06102763	-1.268552329	0.204600776	0.294572547
MTHFD1L	1409.722473	-0.180164276	0.142052002	-1.268298041	0.204691536	0.294572547
ACAD8	484.3093192	0.122742262	0.097212818	1.262613973	0.206727944	0.297307425
GALM	477.0789972	-0.130011734	0.103153842	-1.26036734	0.207536878	0.298274566
ACE	3.094555332	1.351793512	1.073792631	1.258896246	0.20806781	0.298841152
CACNA1A	0.780292146	3.0270809	2.406238022	1.258013909	0.208386726	0.299102681
PCYT1A	503.1095596	0.120234811	0.095815159	1.25486209	0.209528828	0.300544632
CHST1	8.183173691	0.823468451	0.657720327	1.252003957	0.210568422	0.301756188
AASDH	360.9602445	0.146590138	0.117121804	1.251604169	0.210714135	0.301756188
AANAT	6.381426933	-0.915662097	0.731708599	-1.251402673	0.210787602	0.301756188
AK5	8.518016246	0.784063159	0.627368493	1.249764961	0.211385419	0.302413957
MAT2B	1459.532931	-0.100646388	0.080650557	-1.24793171	0.212056067	0.303174991
IDO1	6.174587594	0.977854555	0.785176033	1.245395318	0.212986474	0.304306164
PLA2G4E	1.134022183	2.35569245	1.893688832	1.243970187	0.213510536	0.30485567
GLOD4	1575.870037	0.081237942	0.065602939	1.238327788	0.215594544	0.307603033
PLCG1	2292.437636	-0.076480384	0.061786953	-1.237807991	0.215787265	0.307603033
PRDX3	3324.202469	-0.073232198	0.059171776	-1.237620417	0.21585684	0.307603033
CA3	2.039698539	-1.716088666	1.387558559	-1.236768462	0.216173054	0.307852961
SLC1A2	1.761731664	2.022299525	1.63785917	1.234721252	0.216934264	0.308735873
INPP5B	416.4144037	0.175851697	0.142586112	1.233301715	0.217463218	0.309148445
AKR1C1	58.91526159	0.297048979	0.240879626	1.233184322	0.217507003	0.309148445
MCOLN1	326.4984712	0.139965698	0.113565418	1.232467594	0.217774465	0.309327472
LIPJ	0.773494266	3.016404389	2.458134142	1.227111384	0.21978073	0.311772015
PLCXD3	0.773494266	3.016404389	2.458134142	1.227111384	0.21978073	0.311772015
STARD10	186.5583973	-0.209871855	0.172465186	-1.216894034	0.223644536	0.317047312
SLC30A1	393.9546113	-0.133887507	0.110237886	-1.21453261	0.224544405	0.318116701
SLC7A6	1256.237363	-0.097772428	0.080848684	-1.209326147	0.226537569	0.320732595
SLC25A34	14.68132609	-0.605124668	0.504441118	-1.199594257	0.230296958	0.32584411
SLC6A3	1.528908731	-1.946596458	1.62360435	-1.198935232	0.230553131	0.325926639
SCD5	326.2414649	0.138914411	0.115889757	1.198677213	0.230653482	0.325926639
GSTM2	20.19160996	0.506953877	0.423937575	1.195821998	0.23176603	0.327287171
NDUFB9	568.8651695	0.114846034	0.096173139	1.194159157	0.232415716	0.327992741
SLC35B1	841.6145081	-0.099755024	0.084221987	-1.184429717	0.236243002	0.33297822
GDPD2	0.699342886	-2.998738173	2.531853582	-1.184404262	0.236253074	0.33297822
FOXRED1	575.8966756	-0.108748531	0.091923359	-1.18303478	0.236795364	0.33352749
GUK1	839.3551689	-0.124732343	0.105610055	-1.181065034	0.237576889	0.3344128
HAL	5.683128538	0.981117934	0.832789176	1.178110814	0.238752431	0.335851232
GNMT	2.100828387	1.599324269	1.359117322	1.176737463	0.23930031	0.336405452
SLC26A11	236.4728389	-0.162843515	0.138534304	-1.175474307	0.239805011	0.336898299
CA4	5.206809041	-0.99693932	0.849891642	-1.173019324	0.240788056	0.338062101
CHPF2	792.9634183	-0.12291715	0.104871747	-1.172071158	0.241168488	0.338378893
PDE6D	750.5029338	-0.099030456	0.084620765	-1.170285523	0.241886086	0.339168046
SLC6A20	3.079742238	1.348534524	1.154985951	1.167576561	0.242977609	0.340480163
GNS	3513.389036	-0.072515975	0.06216433	-1.166520656	0.243404002	0.34085916
PGAP1	598.7967817	0.106970482	0.09191849	1.163753682	0.244523848	0.34209929
GAPDHS	0.63715871	2.729155897	2.346301332	1.163173655	0.244759053	0.34209929
SLC5A8	0.63715871	2.729155897	2.346301332	1.163173655	0.244759053	0.34209929
DERA	837.2432656	-0.1061705	0.091397131	-1.161639313	0.245382006	0.342750841
MOCS1	782.4780374	0.109741614	0.094637883	1.159594978	0.246213747	0.343693008
CTPS2	469.7825624	-0.116712319	0.101167986	-1.153648734	0.24864421	0.346702625
CYP7A1	0.62865685	2.71407927	2.353605884	1.153157922	0.248845571	0.346702625
TKTL1	0.62865685	2.71407927	2.353605884	1.153157922	0.248845571	0.346702625
PNPLA4	433.0151923	0.123841163	0.107539693	1.151585613	0.249491396	0.347381014
CHST14	623.7135259	-0.108700573	0.094443488	-1.150958893	0.249749147	0.347518546
ASS1	2019.109741	0.350430966	0.304739035	1.149937898	0.25016945	0.347881945
KCNJ13	1.126204794	2.350331694	2.048469906	1.14735964	0.251233015	0.349138824
ABCA9	2.573266397	1.439711272	1.257454375	1.14494116	0.252233532	0.350306545
CYP2D6	2.60455035	1.461175396	1.278182786	1.143166229	0.252969581	0.351105717
ESD	801.6505338	-0.102160008	0.089475887	-1.14176022	0.253553702	0.351693142
SLC39A4	287.5820727	-0.140116578	0.12296783	-1.139457196	0.254512512	0.352799208
SGPL1	1247.00132	0.263415617	0.232333596	1.133781863	0.256886061	0.355679512
ACOX1	553.6474744	-0.101904498	0.089885783	-1.133710975	0.256915805	0.355679512
DUOX2	4.734993947	1.015593396	0.898513175	1.130304402	0.25834798	0.357435877
NUDT2	272.870322	0.146836971	0.130039722	1.129170136	0.258826069	0.357870833
CKB	186.4440584	-0.178371344	0.15827366	-1.126980597	0.259750685	0.358641001
ACOT8	456.5120258	0.115577008	0.10256615	1.126853329	0.259804499	0.358641001
FDPS	2528.228012	-0.074620158	0.066235089	-1.126595578	0.25991351	0.358641001
ADK	1180.756641	0.080665957	0.071620429	1.126298163	0.260039335	0.358641001
SLC6A12	32.01940683	0.377659775	0.336511698	1.122278298	0.261744131	0.360764609
GLT8D2	6.743947522	0.820483981	0.731663825	1.121394763	0.262119864	0.361054835
GFPT2	3682.408582	-0.077822202	0.069845104	-1.114211271	0.265188561	0.36505176
MAN1B1	1246.624241	-0.087845799	0.079119807	-1.110288345	0.266874794	0.367025447
MANEAL	274.5350522	-0.159718408	0.143878154	-1.110094924	0.266958125	0.367025447
AGK	1066.131246	-0.082181406	0.074079822	-1.109362897	0.267273662	0.367228299
CA11	80.55927508	0.231932941	0.210034815	1.104259508	0.269480582	0.370027985
GAL3ST1	12.37767365	0.619724997	0.561923346	1.102863943	0.270086255	0.370626838
NAGPA	154.0019478	-0.184179485	0.167158781	-1.101823575	0.270538379	0.371014364
ATP6V1C1	1771.455598	-0.076061249	0.069247601	-1.098395434	0.272031855	0.372828612
COX7B	1088.019664	-0.093848675	0.085562609	-1.096842144	0.272710404	0.3735244
KCTD18	263.1772579	-0.160599041	0.146985079	-1.092621385	0.274560069	0.375822362
SLC6A8	250.1802427	-0.155299803	0.142278423	-1.091520416	0.275043953	0.376249113
NPR3	34.76566568	0.347424734	0.319029826	1.089003931	0.276152152	0.377528834
GLS	1987.925892	-0.087643696	0.080596257	-1.087441267	0.276841842	0.378235167
GLUD2	2.383420559	-1.442273554	1.329773569	-1.084600858	0.278098475	0.379714719
DHDH	2.928088897	1.244832418	1.153193015	1.079465797	0.280380133	0.382399595
PDHA1	2749.184198	-0.06297323	0.058341595	-1.079388203	0.280414708	0.382399595
SLC40A1	93.01962437	-0.221077873	0.205168457	-1.077543184	0.281237669	0.383282759
CHSY3	35.7945183	0.336533042	0.312663273	1.076343374	0.281773717	0.383774047
THNSL1	257.3166394	0.140699534	0.131209866	1.072324347	0.283574375	0.385868354
ALDH2	1036.225401	0.087118462	0.081257838	1.0721238	0.28366443	0.385868354
ALDH8A1	1.854409695	-1.559027966	1.456181679	-1.070627374	0.28433701	0.386542727
KCNMB4	69.10570717	-0.253424021	0.236841093	-1.070017107	0.284611609	0.38667556
MFSD5	406.5919877	-0.140131704	0.131328164	-1.067034667	0.285956182	0.388261002
ABCD1	648.9421437	-0.127985905	0.120038681	-1.066205529	0.286330743	0.388528246
SLC36A4	656.1936243	-0.09063144	0.085645361	-1.058217734	0.289956188	0.393203615
ADCY9	509.3993329	0.108938204	0.102999622	1.057656348	0.290212143	0.393276507
PPA1	1821.879951	-0.069557196	0.065786895	-1.057310825	0.290369754	0.393276507
HCN2	45.72948899	0.296101736	0.280179551	1.056828503	0.290589863	0.393330923
DDC	0.645660571	2.745420734	2.5988096	1.056414727	0.29077878	0.393343078
ENOX1	1554.476292	-0.08489007	0.080527812	-1.054170831	0.291804712	0.394486766
ACOT7	1670.110006	0.073289589	0.069613509	1.052806984	0.292429463	0.394790105
CFTR	0.642252609	2.739131823	2.602504218	1.052498514	0.292570892	0.394790105
GRID2	0.642252609	2.739131823	2.602504218	1.052498514	0.292570892	0.394790105
ATP8B4	2.901959454	1.234783706	1.175653645	1.050295477	0.293582284	0.395910471
ALOX12	27.70565604	-0.377587155	0.360112571	-1.048525336	0.294396635	0.3967639
GPX5	0.626952868	2.710409707	2.58880002	1.046975311	0.295110965	0.397481559
B3GNT8	7.077679569	0.772994717	0.739374864	1.045470647	0.2958055	0.398096324
ABHD12B	16.51892585	-0.516030916	0.493716102	-1.045197665	0.295931623	0.398096324
SLC4A2	3247.111129	-0.091034898	0.087232347	-1.043591067	0.296674628	0.398850391
HS6ST2	0.633750748	2.723211308	2.611921305	1.042608482	0.297129659	0.399216616
SRXN1	1551.044352	-0.06819509	0.065489258	-1.041317194	0.29772836	0.399775303
DSE	599.7651937	-0.106488626	0.102342343	-1.040513853	0.298101231	0.400030259
ST6GALNAC2	13.25128996	0.547155278	0.526433363	1.039362846	0.298636017	0.400502044
MGST1	2431.5433	-0.082380442	0.079312079	-1.038687208	0.298950232	0.400677626
TALDO1	2181.697722	-0.06475992	0.062570821	-1.03498593	0.300675482	0.402743017
CACNB1	245.856713	0.131376936	0.127682218	1.028936821	0.303509364	0.405346778
CHRNG	0.62185897	2.700590043	2.625368547	1.028651785	0.303643334	0.405346778
KCNA6	0.62185897	2.700590043	2.625368547	1.028651785	0.303643334	0.405346778
MPO	0.62185897	2.700590043	2.625368547	1.028651785	0.303643334	0.405346778
SLC4A1	0.62185897	2.700590043	2.625368547	1.028651785	0.303643334	0.405346778
SLC12A4	514.5885566	0.113297907	0.110162322	1.028463311	0.303731941	0.405346778
PLA2G4D	4.869636631	-0.846625547	0.823536638	-1.028036287	0.303932759	0.405367304
MFSD9	256.6045435	0.128499987	0.125581736	1.023237861	0.306195396	0.408136058
GMPS	2835.0259	0.060560188	0.05921684	1.022685232	0.306456696	0.408235428
SLN	0.521734217	-2.57747513	2.521635128	-1.022144362	0.306712579	0.408327465
CES3	74.70144063	0.238457237	0.234874991	1.015251711	0.309985856	0.412434012
AMY2B	15.4973195	-0.481914301	0.475348842	-1.013811875	0.310672528	0.413096196
CYP27A1	3.246521204	1.080774721	1.066575651	1.013312764	0.310910792	0.413161697
PGM3	1192.687017	0.081003596	0.080632744	1.004599271	0.315089848	0.41839348
ACHE	21.75979311	0.449979824	0.448050003	1.004307155	0.315230586	0.41839348
CHRNE	3.737097965	1.058861385	1.055983748	1.002725077	0.315993527	0.419151608
ABHD13	411.1898873	-0.1090911	0.10960068	-0.995350582	0.319565785	0.423632993
FUT4	112.8344235	0.183242319	0.184324298	0.994130026	0.320159569	0.42416292
ACO1	3840.895069	-0.065050914	0.065573842	-0.992025361	0.321185154	0.425263929
NDUFS1	2818.749737	-0.058163845	0.05880852	-0.989037735	0.32264468	0.426937815
NUDT15	1202.472866	0.069418717	0.070264095	0.987968562	0.323168045	0.427371656
ALDH1L1	0.856756552	-2.032119862	2.06379212	-0.984653368	0.324794366	0.429262686
SULF2	4.888253336	-0.840912879	0.85586547	-0.982529275	0.325839168	0.430383336
LCAT	46.37759979	0.26849974	0.273401295	0.982071941	0.326064408	0.43042077
GABRB1	0.967087146	2.083250075	2.125674936	0.980041698	0.327065536	0.431481751
TXNRD2	439.5977114	-0.121133449	0.123752796	-0.978834036	0.32766199	0.431819059
IMPA1	1415.057282	-0.072041496	0.07360756	-0.978724155	0.327716294	0.431819059
TM7SF2	348.1075222	-0.125754175	0.128818479	-0.976212234	0.328959302	0.433195803
SCN11A	5.248838634	0.802967697	0.825058566	0.973225089	0.330441444	0.434821422
SCN7A	0.958585285	2.071331087	2.128977458	0.972922977	0.330591584	0.434821422
ABCA6	1.452040796	1.66277552	1.713158623	0.970590521	0.331752228	0.435906178
DHRS9	1.352474831	-1.743992268	1.797070068	-0.970464257	0.331815133	0.435906178
D2HGDH	224.5415065	-0.151274173	0.156110483	-0.969019954	0.332535234	0.436589802
FUT3	2.454269602	1.328035846	1.37176137	0.96812454	0.332982175	0.436914187
PIK3CG	304.8194966	0.135766797	0.140459891	0.966587662	0.333750205	0.437659237
SLC25A30	352.332475	0.109232628	0.113158047	0.965310293	0.334389418	0.438234573
ATP2C1	1904.226651	0.062248166	0.064647355	0.962888057	0.335603704	0.43956243
PPAT	826.0240484	0.076044765	0.079071561	0.9617208	0.336189871	0.440066502
B3GALT6	447.0102415	0.09700834	0.102150123	0.949664448	0.34228278	0.447773882
CHST10	365.040339	-0.099837545	0.106032839	-0.941571929	0.346411847	0.452642608
SLC31A2	105.9773477	0.176798852	0.187772518	0.941558724	0.346418611	0.452642608
NAT8L	54.06267731	-0.232736689	0.249077628	-0.934394194	0.350100591	0.457180342
ST6GALNAC4	290.9657135	0.11979765	0.128514117	0.932175025	0.35124608	0.458402347
MAGT1	1613.529056	-0.064717113	0.069597778	-0.929873258	0.35243671	0.459681771
TPO	4.023991925	-0.875532506	0.943277645	-0.928181125	0.353313623	0.460550734
GRIA1	0.521932042	-2.577913726	2.78530131	-0.925542137	0.354683976	0.461786285
HMGCS2	0.521932042	-2.577913726	2.78530131	-0.925542137	0.354683976	0.461786285
SLC5A11	2.278479621	1.188847853	1.288829209	0.922424666	0.356307108	0.463623416
CHST6	0.519010726	-2.57140562	2.789730371	-0.921739838	0.356664295	0.463685738
STARD5	26.0685115	-0.351981165	0.381957348	-0.921519555	0.356779236	0.463685738
KCNE4	0.853835236	-2.027731347	2.203529947	-0.920219555	0.357458037	0.464291901
KCNV1	3.11745213	0.990713521	1.078360989	0.918721589	0.358241215	0.465032835
GAL3ST4	3.121681778	0.989806342	1.07842059	0.917829604	0.358708081	0.465362531
PGAM5	1326.871781	-0.067598327	0.07409089	-0.912370294	0.361573822	0.46880212
CHRNA3	5.578191641	0.743283291	0.81586044	0.911042201	0.362273138	0.469187022
OLAH	3.098960297	0.981709346	1.07762756	0.910991313	0.362299951	0.469187022
PIPOX	13.71898084	-0.488776768	0.538266244	-0.908057627	0.363847776	0.470639305
MBOAT4	0.849563023	-2.031621111	2.23734579	-0.908049672	0.363851979	0.470639305
FTCD	8.228809203	0.573575964	0.634495107	0.903988002	0.366001764	0.473140068
TRPM3	1.784141815	1.276522885	1.414128061	0.902692563	0.366689084	0.473748427
BAAT	3.130381463	0.99401674	1.102972434	0.901216303	0.367473324	0.474481209
PI4KB	1145.02927	-0.069537856	0.077631716	-0.895740298	0.370391483	0.477966813
HS3ST3B1	1.783122305	1.28111152	1.435200027	0.892636215	0.372052019	0.479826379
UGT3A2	0.475317572	2.308105012	2.591756252	0.890556359	0.37316722	0.480414337
GABRR1	0.475317572	2.308105012	2.591756252	0.890556359	0.37316722	0.480414337
AQP8	0.475317572	2.308105012	2.591756252	0.890556359	0.37316722	0.480414337
PLCG2	214.122538	-0.1232826	0.139366682	-0.884591626	0.376376925	0.484261305
TRPV1	124.6437925	0.157239226	0.178321943	0.881771609	0.377900328	0.485935363
NDUFB8	1095.446584	-0.064345314	0.073050672	-0.880831237	0.37840917	0.486067959
KCTD1	199.5979987	-0.122028405	0.138549108	-0.880759222	0.378448155	0.486067959
CYB5R4	688.9773576	-0.076277436	0.086834703	-0.878421115	0.37971523	0.487408979
HSD11B1	4.047785835	0.949586871	1.083660936	0.876276739	0.380879607	0.48837545
COX6C	1093.809178	0.073330111	0.083689951	0.876211662	0.380914978	0.48837545
LIPA	1209.431562	-0.063720637	0.072826659	-0.874963065	0.381594003	0.488959255
CYP2W1	1.781616149	1.279617823	1.468844889	0.871172874	0.383659769	0.491318251
CYP2S1	124.2003569	-0.153324799	0.176519016	-0.86860216	0.385064773	0.492828802
MGAT3	1.681094935	-1.385245517	1.606154695	-0.862460833	0.388433977	0.496850014
SLC2A4	5.416883366	0.671750352	0.780910125	0.860214679	0.389670715	0.498140457
UCP3	18.00406929	-0.400734938	0.467631397	-0.856946178	0.391474631	0.500154028
SYNJ2	3500.830048	-0.06221259	0.073212797	-0.849750212	0.395463975	0.504955754
ST8SIA6	0.810142082	1.764055517	2.090354948	0.843902381	0.398723958	0.508247842
HCN1	0.810142082	1.764055517	2.090354948	0.843902381	0.398723958	0.508247842
NDUFB6	458.1506003	0.08797059	0.104246099	0.843874159	0.398739729	0.508247842
KMO	0.807616416	1.764057927	2.091852077	0.843299556	0.399060931	0.508360837
PFAS	1524.878229	-0.060575671	0.07207623	-0.840438954	0.400662316	0.510103566
NDUFB3	652.6048281	-0.088573294	0.105777039	-0.837358415	0.402391133	0.512006413
THEM4	296.418974	-0.101748279	0.121737976	-0.835797362	0.403268911	0.512824805
ABAT	5.068204662	0.71865544	0.865029582	0.830787126	0.406093896	0.51611701
ABCG4	8.162008001	0.565120925	0.684359955	0.825765623	0.408937058	0.519428477
BCAT1	4007.959471	0.171544755	0.207995849	0.824750855	0.409513053	0.519620818
ACOT12	3.214670327	-0.904926997	1.097331676	-0.824661328	0.409563893	0.519620818
SRD5A1	410.5936971	-0.088913853	0.107973417	-0.823479104	0.410235595	0.52017112
ABCA13	2.130876148	1.040138936	1.266873184	0.821028458	0.411630059	0.521636701
FMO2	0.483819433	2.329098504	2.856420174	0.815390721	0.414848694	0.524574106
ST6GALNAC1	0.483819433	2.329098504	2.856420174	0.815390721	0.414848694	0.524574106
SLC28A2	1.286456657	1.447723623	1.776463415	0.814947052	0.415102618	0.524574106
KCTD14	531.2767136	0.102060286	0.125239327	0.814922026	0.415116944	0.524574106
GRIN2D	16.68732106	-0.365046147	0.44798192	-0.814868036	0.415147851	0.524574106
NDST3	5.678736696	-0.649997422	0.799685239	-0.812816581	0.416323227	0.525067303
IYD	0.482115452	2.324959057	2.861452228	0.812510177	0.416498949	0.525067303
GLRA3	0.482115452	2.324959057	2.861452228	0.812510177	0.416498949	0.525067303
TRPV4	0.482115452	2.324959057	2.861452228	0.812510177	0.416498949	0.525067303
PPOX	161.6389954	-0.137530637	0.169553358	-0.811134848	0.417288235	0.525759125
DGKE	57.52718866	-0.204128203	0.25197144	-0.810124366	0.417868701	0.526187201
IP6K2	784.5593078	-0.067202125	0.083077311	-0.808910687	0.418566521	0.526762473
ATP13A3	2757.68281	-0.049542962	0.061348751	-0.807562686	0.419342375	0.527435231
AK7	2.200106473	-1.290496811	1.601233776	-0.80593904	0.420278	0.527477048
ATP13A4	0.477021553	2.312328854	2.870195577	0.805634596	0.420453572	0.527477048
GDA	0.477021553	2.312328854	2.870195577	0.805634596	0.420453572	0.527477048
DEGS2	0.477021553	2.312328854	2.870195577	0.805634596	0.420453572	0.527477048
DHDDS	488.8991164	-0.079416619	0.098623721	-0.805248656	0.420676204	0.527477048
FUT2	4.263175335	0.78517454	0.975553754	0.804850104	0.420906185	0.527477048
SLC10A5	3.760503105	0.769820883	0.959366232	0.802426495	0.422306292	0.527477048
SLC39A2	2.607969842	0.994253354	1.241003458	0.801168883	0.423033883	0.527477048
GALNTL5	0.473613591	2.303932019	2.876150203	0.801047183	0.423104331	0.527477048
PTGDS	0.473613591	2.303932019	2.876150203	0.801047183	0.423104331	0.527477048
GLRA2	0.473613591	2.303932019	2.876150203	0.801047183	0.423104331	0.527477048
PNMT	0.473613591	2.303932019	2.876150203	0.801047183	0.423104331	0.527477048
ADCY1	0.473613591	2.303932019	2.876150203	0.801047183	0.423104331	0.527477048
SLC5A9	0.473613591	2.303932019	2.876150203	0.801047183	0.423104331	0.527477048
SULT1B1	0.473613591	2.303932019	2.876150203	0.801047183	0.423104331	0.527477048
ISCA2	345.3560546	-0.095262817	0.118956726	-0.800819088	0.423236387	0.527477048
HPSE2	0.818841768	1.778704522	2.230399453	0.797482496	0.425170865	0.529586046
GRIA4	0.816118277	1.778717246	2.232381697	0.79678007	0.425578772	0.529792252
ORAI2	1229.770586	0.05773075	0.072502276	0.796261203	0.425880231	0.529865785
SLC22A17	0.468519693	2.291133599	2.882895385	0.794733521	0.426768529	0.530668944
SCN3B	0.466815711	2.28688342	2.8861776	0.792357137	0.428152465	0.531482844
SLC39A12	0.466815711	2.28688342	2.8861776	0.792357137	0.428152465	0.531482844
SLC28A3	0.466815711	2.28688342	2.8861776	0.792357137	0.428152465	0.531482844
KCNJ4	1.28471011	1.43013705	1.814822385	0.788031414	0.430678331	0.534034175
GALNT9	4.520417183	-0.680225476	0.863229658	-0.788000585	0.430696364	0.534034175
HMBS	628.6125982	-0.076005637	0.096817983	-0.785036365	0.432432247	0.535882592
P2RX1	4.266221522	0.780439146	0.997996119	0.782006193	0.434210934	0.537781927
SDS	0.808635926	1.761387175	2.266608446	0.777102538	0.437098277	0.540476166
CYP4A22	0.808438101	1.761387197	2.266755558	0.777052113	0.437128025	0.540476166
SLC4A10	0.808438101	1.761387197	2.266755558	0.777052113	0.437128025	0.540476166
INMT	3.548517893	-0.819806946	1.057883052	-0.774950449	0.43836894	0.541704072
ALG10B	365.9115747	0.085988969	0.111166472	0.773515319	0.439217466	0.542445978
XDH	8.023499862	0.520438234	0.674065805	0.772088169	0.440062209	0.543182376
SLC10A7	135.9329662	-0.142986518	0.185973617	-0.768853778	0.44198012	0.5449975
TRPC1	202.0030701	0.113757401	0.147973746	0.768767465	0.442031366	0.5449975
ATP7A	312.8542147	-0.090232542	0.117763397	-0.76621891	0.443546058	0.546556755
TTYH2	35.25510611	-0.244010576	0.318980535	-0.764970113	0.444289342	0.546633626
OXSM	191.9346234	-0.109461625	0.143117674	-0.764836534	0.44436889	0.546633626
FMO4	19.36937337	-0.330653132	0.432465353	-0.76457716	0.444523374	0.546633626
CATSPER3	2.688395132	-0.871014755	1.139424484	-0.764433946	0.444608686	0.546633626
LGSN	0.792316675	1.737689907	2.276435173	0.763338191	0.445261731	0.547128805
CYP20A1	455.7015851	-0.086866295	0.114120211	-0.761182394	0.446548133	0.548401246
ENPP2	324.490008	-0.09721775	0.128303991	-0.757714148	0.448622127	0.55063895
GAMT	532.0736801	0.082726863	0.109370111	0.756393698	0.449413185	0.551300349
ALDH18A1	1911.601781	-0.050951428	0.067586091	-0.753874454	0.450924611	0.552691561
KCNG2	7.580353	0.50791651	0.673932536	0.753660763	0.451052948	0.552691561
AGPAT1	2159.406032	0.049892915	0.066243344	0.753176274	0.451343995	0.55273836
ABCB1	1.639304399	1.095042537	1.456515488	0.751823476	0.452157222	0.553424237
NT5DC4	6.08900597	0.589444256	0.785699344	0.750216047	0.453124595	0.55429791
TRPC6	6.410816016	0.543512506	0.725455015	0.749202217	0.453735333	0.554734585
NDUFS3	951.9865341	-0.059065541	0.079031215	-0.747369774	0.454840386	0.555774781
SLC17A7	5.261684849	0.605755429	0.811783376	0.746203294	0.455544619	0.556324322
NPR1	2.939249176	0.862924793	1.157149982	0.745732884	0.45582879	0.556360545
A1CF	2.463372816	0.871946794	1.171285729	0.7444356	0.456612989	0.557006693
SLC35F1	2.108291881	1.019006812	1.374481743	0.741375298	0.458465917	0.558955101
FAHD2B	228.9147393	-0.09911517	0.134083443	-0.739205139	0.459782441	0.560081562
NDST2	268.8738587	-0.089149146	0.120640944	-0.7389626	0.459929708	0.560081562
INPPL1	2797.841466	-0.052104731	0.070546612	-0.738585878	0.460158502	0.560081562
PDE1A	1.303399768	1.45095922	1.975362822	0.734527958	0.462627027	0.562772777
SLC27A2	33.7886439	0.244971322	0.334518329	0.732310609	0.463979005	0.564002451
BCO2	3.278254902	0.757741216	1.035131596	0.732024043	0.464153893	0.564002451
PCBD2	221.2411866	0.117935442	0.161475895	0.730359429	0.46517051	0.564923742
SLCO2B1	0.681871374	-1.61568076	2.216524095	-0.728925422	0.466047283	0.565674271
SLC10A4	0.675073495	-1.615680853	2.221712813	-0.727223088	0.467089305	0.566624428
B4GALT5	2109.385948	-0.065277304	0.08986844	-0.72636516	0.467614943	0.566947458
SLC7A14	1.627610445	1.084446974	1.504416183	0.720842402	0.471006484	0.57074289
PLCZ1	0.485523414	2.334629521	3.25014682	0.718315095	0.472563025	0.572311786
DPEP1	3.295900529	0.763523454	1.067833313	0.715021197	0.474595945	0.574455557
FMO1	0.480411471	2.321496818	3.261542025	0.711778907	0.476601696	0.575608458
CLCA1	0.480411471	2.321496818	3.261542025	0.711778907	0.476601696	0.575608458
GRIN2A	0.480411471	2.321496818	3.261542025	0.711778907	0.476601696	0.575608458
SCNN1B	0.480411471	2.321496818	3.261542025	0.711778907	0.476601696	0.575608458
AADAT	125.4997949	-0.121154478	0.170440249	-0.710832556	0.477188004	0.575952739
KCNH3	11.65268279	-0.385749739	0.54295128	-0.710468421	0.477413707	0.575952739
P2RX7	4.435306634	0.635078178	0.894872108	0.709685967	0.477898896	0.57622007
GUCY2C	2.455026214	0.85938626	1.230220342	0.698562876	0.484825251	0.584249172
CYB5RL	77.66466821	0.147805028	0.213362149	0.692742497	0.488471165	0.588318439
NDUFS7	482.3593149	-0.069566199	0.100553591	-0.691832067	0.489042796	0.588682573
NUDT7	11.69840223	-0.378126779	0.549002331	-0.688752593	0.490978973	0.590316597
CHST2	273.1162939	0.09508867	0.138083527	0.688631526	0.491055177	0.590316597
AOC2	58.46386114	-0.169562751	0.246319655	-0.68838498	0.49121038	0.590316597
SLC12A1	0.460017832	2.267517508	3.309051805	0.685246905	0.49318813	0.591717482
PLA2G2D	0.460017832	2.267517508	3.309051805	0.685246905	0.49318813	0.591717482
SLC34A2	0.460017832	2.267517508	3.309051805	0.685246905	0.49318813	0.591717482
SLC9A4	28.29431587	-0.238367317	0.349214906	-0.682580591	0.494871902	0.593157985
SLC22A16	1.144144907	1.195193503	1.751234237	0.682486373	0.494931457	0.593157985
DGKQ	177.6800977	-0.109120715	0.160402581	-0.680292763	0.496319106	0.594495104
KCNJ10	7.160742135	-0.474192128	0.698246892	-0.679118136	0.497063012	0.595060101
ACLY	5601.77497	-0.040828742	0.060158523	-0.678685919	0.49733689	0.595062092
SLC22A18AS	59.12161128	0.187287822	0.276238326	0.677993619	0.497775739	0.59526136
AQP7	1.137347027	1.186975101	1.752489894	0.677307815	0.498210673	0.595455731
SLC12A5	7.725185118	-0.512136742	0.756770438	-0.676739888	0.498571003	0.595560772
ABCD4	1119.864449	0.055086644	0.081611265	0.674988238	0.499683238	0.596115209
ACSBG2	1.145848888	1.197408522	1.774464131	0.674800071	0.499802795	0.596115209
CYP19A1	1.146046713	1.197042475	1.774378607	0.6746263	0.499913219	0.596115209
STARD6	0.672350004	-1.610226467	2.388868382	-0.674054075	0.500276936	0.596115209
ABHD4	1241.312997	0.052944487	0.07856866	0.673862663	0.500398631	0.596115209
CYP2U1	174.625524	0.099160309	0.147937316	0.67028598	0.502675503	0.598501443
CRYZL1	269.6094769	-0.080741886	0.121067178	-0.666918047	0.504824483	0.60073289
SLC16A14	36.2976862	-0.211228069	0.318145697	-0.66393502	0.506731901	0.602674612
PLCL2	191.9347478	-0.095756382	0.144559732	-0.662400109	0.507714834	0.603515294
HSD17B12	3469.70856	-0.04235734	0.063987487	-0.661962858	0.507995026	0.603520177
NOS2	2.190534657	-0.809409607	1.229153086	-0.658510007	0.510210469	0.605822969
FAR2	24.84291712	0.26393026	0.40787361	0.647088347	0.517574767	0.614233681
ACOT6	3.941106042	0.599688807	0.929448794	0.645209086	0.518791699	0.615343817
DECR2	109.7492156	-0.123796062	0.192645122	-0.642611972	0.520475913	0.617006695
NME2	7854.268546	-0.037458642	0.058416834	-0.641230258	0.521373093	0.617602463
LYPLA2	1435.174854	0.045191718	0.070505428	0.64096792	0.521543526	0.617602463
LYZ	7.416016583	0.454955905	0.710823985	0.64004017	0.522146484	0.617981708
ADCY6	789.1725348	0.053633654	0.083902228	0.639239921	0.522666866	0.618262861
SGMS1	569.0814822	0.066106596	0.103621725	0.637960776	0.523499213	0.618912537
PNPLA7	40.09433493	0.21235607	0.333229566	0.637266594	0.523951207	0.619112075
LTC4S	1.145362241	1.187747462	1.867374981	0.636051931	0.524742575	0.619712193
CA14	8.863111803	-0.403273919	0.636283783	-0.63379569	0.526214167	0.621114562
HPRT1	1875.038615	0.042450442	0.067296202	0.630799963	0.528171328	0.623088247
ACBD4	132.7486736	0.110262551	0.175846417	0.627038939	0.530633711	0.625227117
ABHD14A	253.8277966	-0.083900819	0.133828798	-0.626926488	0.530707423	0.625227117
PIK3CB	937.022206	-0.051375762	0.081975548	-0.626720567	0.53084242	0.625227117
PIGK	1661.510201	0.041239692	0.066049597	0.624374619	0.532381589	0.626702291
PDE6H	1.009898005	-1.143045277	1.836384295	-0.622443396	0.533650353	0.627857735
GABRG3	0.34684904	-1.989305917	3.226693993	-0.616515207	0.537554538
HGD	0.34684904	-1.989305917	3.226693993	-0.616515207	0.537554538
TXNRD3	111.484042	-0.113366244	0.185198762	-0.612132842	0.54044987	0.635515555
PAOX	5.005565007	-0.519641849	0.854205952	-0.60833321	0.542966499	0.638131595
SLC9A3	72.82267387	0.156158358	0.257036662	0.607533403	0.543496982	0.638411823
SLC22A23	233.8675421	-0.080409506	0.132523208	-0.606757923	0.544011576	0.638673096
HSD11B1L	25.81728249	-0.225670904	0.373116898	-0.604826277	0.545294432	0.639835549
DHRS12	55.27823844	0.164243275	0.27463289	0.598046631	0.549808819	0.644786523
SHMT2	9851.739919	0.065105496	0.109262297	0.595864245	0.551265921	0.646148688
CEL	29.57420843	0.203499092	0.345020667	0.58981711	0.55531327	0.650543842
PIGV	232.8723891	0.087217304	0.148968838	0.585473483	0.558229392	0.653609775
KCNJ9	1.129666852	1.167414742	1.995525832	0.585016101	0.55853689	0.653619723
PDXK	1239.888599	0.049495687	0.084804906	0.58364179	0.559461338	0.654351249
PIGX	467.6656943	0.060811734	0.10460666	0.581337119	0.561013268	0.65581551
DIRC2	597.0762352	0.051675122	0.089139124	0.579713142	0.56210808	0.656744127
SLC13A4	3.182337289	-0.589562399	1.019289038	-0.578405513	0.562990373	0.657423587
NDUFB11	848.99783	0.050383045	0.087353898	0.576769287	0.56409532	0.658362183
GSTM1	132.1910986	-0.10734916	0.188280916	-0.570154225	0.5685731	0.663234149
KCNS2	0.658506786	1.365069296	2.404382542	0.567742142	0.570210071	0.664788915
ATP6V1B2	1677.468744	-0.050325907	0.088733166	-0.567160055	0.570605444	0.664895257
ABCB11	0.65700063	1.361362062	2.405599184	0.565913919	0.571452299	0.665144249
NAT8	0.656802805	1.361363127	2.405797538	0.565867703	0.571483718	0.665144249
MCAT	311.4118879	-0.073155335	0.129464783	-0.565059725	0.572033141	0.665144249
ALG5	280.1897521	-0.072366586	0.128069943	-0.565055191	0.572036225	0.665144249
HPD	0.651708907	1.350023493	2.410059041	0.560162	0.575368944	0.668424741
CHRNA7	1.483594714	0.870195879	1.553966572	0.559983654	0.575490587	0.668424741
PLA2G1B	0.64918324	1.350027408	2.412628801	0.559566979	0.575774834	0.668424741
ITPKC	197.7677725	0.083973108	0.150367199	0.55845363	0.57653466	0.668951575
PHOSPHO2	57.31469177	0.138319709	0.248371794	0.556905864	0.577591748	0.669822578
CACNG2	0.648300944	1.342546384	2.412953641	0.556391288	0.577943393	0.669875004
SLC2A14	2.849780011	-0.652428923	1.180406394	-0.552715511	0.58045823	0.672433329
DHCR24	4252.377703	0.047345152	0.085884104	0.551267927	0.581450021	0.673225501
PLA2G3	2.289837724	0.710299231	1.293316141	0.549207737	0.582862896	0.674439345
SLC8A2	0.641503064	1.327324075	2.418804854	0.548752031	0.583175634	0.674439345
PRODH	0.638977398	1.327307239	2.421434999	0.548149027	0.583589579	0.674439345
GLRX3	1392.54313	-0.03988034	0.072782194	-0.547940879	0.583732498	0.674439345
CA5A	1.344920339	-0.876203168	1.603562607	-0.546410327	0.584783913	0.675297218
LDHAL6B	0.349770355	-1.999297815	3.663923492	-0.545671278	0.585291918
COX7A1	0.349374706	-1.997924777	3.665417926	-0.545074209	0.58570248
ELOVL3	4.167923337	-0.486176833	0.898392393	-0.541163123	0.588395153	0.679108661
UCP2	982.2718331	0.041730763	0.077313764	0.539758515	0.58936358	0.679867433
CLCN4	1051.937403	-0.055883596	0.103671812	-0.539043306	0.589856973	0.680077713
DPAGT1	732.3833433	0.043807618	0.081768576	0.535751268	0.592130466	0.682339061
KCNJ5	1.486847417	0.887851586	1.675221568	0.529990542	0.596118488	0.686572716
GALT	255.1814406	-0.064128578	0.12157872	-0.527465481	0.597870382	0.688227833
ABCC8	0.321978295	1.741836899	3.31726238	0.525082643	0.599525741
GABRA4	0.321978295	1.741836899	3.31726238	0.525082643	0.599525741
KCNH4	0.321978295	1.741836899	3.31726238	0.525082643	0.599525741
CA10	0.321978295	1.741836899	3.31726238	0.525082643	0.599525741
ENPP6	0.321978295	1.741836899	3.31726238	0.525082643	0.599525741
DGUOK	1337.077675	0.041405673	0.07932664	0.521964281	0.601695201	0.692266163
CYP1A2	2.316651639	0.730942423	1.403840798	0.520673301	0.602594376	0.692935984
INPP5J	52.90602833	-0.149971632	0.28972949	-0.517626397	0.60471896	0.695013484
AKR1C2	35.77659822	0.163299803	0.3160558	0.516680293	0.605379355	0.695406868
PIGN	306.3681085	0.061792109	0.119840905	0.515617847	0.606121343	0.695893517
ABHD2	2120.681604	0.0410973	0.079877466	0.514504305	0.606899451	0.696421102
HTR3E	0.315180415	1.716864173	3.340941125	0.51388639	0.607331424
KCNC2	0.315180415	1.716864173	3.340941125	0.51388639	0.607331424
SCNN1G	0.315180415	1.716864173	3.340941125	0.51388639	0.607331424
SLC6A2	0.315180415	1.716864173	3.340941125	0.51388639	0.607331424
ACER1	0.315180415	1.716864173	3.340941125	0.51388639	0.607331424
SULT1C4	0.315180415	1.716864173	3.340941125	0.51388639	0.607331424
G6PC2	0.313476434	1.710603155	3.347007753	0.511084312	0.609292021
ACOT4	0.313476434	1.710603155	3.347007753	0.511084312	0.609292021
FOLH1	0.313476434	1.710603155	3.347007753	0.511084312	0.609292021
CBS	0.313476434	1.710603155	3.347007753	0.511084312	0.609292021
GLOD5	0.313476434	1.710603155	3.347007753	0.511084312	0.609292021
KCNH5	0.313476434	1.710603155	3.347007753	0.511084312	0.609292021
KCNH6	0.313476434	1.710603155	3.347007753	0.511084312	0.609292021
KCNK10	0.313476434	1.710603155	3.347007753	0.511084312	0.609292021
TRPA1	0.313476434	1.710603155	3.347007753	0.511084312	0.609292021
AQP9	0.313476434	1.710603155	3.347007753	0.511084312	0.609292021
ATP10B	0.313476434	1.710603155	3.347007753	0.511084312	0.609292021
SLC6A18	0.313476434	1.710603155	3.347007753	0.511084312	0.609292021
SLCO5A1	0.313476434	1.710603155	3.347007753	0.511084312	0.609292021
SLC35E1	1789.456297	0.035798121	0.070259257	0.509514654	0.61039153	0.700060799
TDO2	5.847596045	-0.378943621	0.747471426	-0.506967367	0.612177716	0.701382704
CYP39A1	45.0141347	0.142294519	0.280684259	0.506955819	0.612185819	0.701382704
FUT1	101.1935022	-0.386321645	0.764170906	-0.505543514	0.613177144	0.702150464
CACNB3	237.779441	-0.064357519	0.127510264	-0.504724224	0.613752544	0.702441394
UCP1	2.61188816	0.588872164	1.174043185	0.501576238	0.615965638	0.704261876
TRPM7	1060.33465	0.037903133	0.075572725	0.501545144	0.615987515	0.704261876
ASNA1	1251.364924	0.035944962	0.071809963	0.500556756	0.616683103	0.704688585
ABCE1	3155.721433	0.034531325	0.069138145	0.499454028	0.617459565	0.705207215
NPC2	1796.374805	0.040018068	0.080277303	0.498497911	0.618133141	0.705607858
NUDT19	708.3009764	-0.045386202	0.091155622	-0.497898003	0.618555935	0.705721959
SLC27A3	46.0178124	-0.145256033	0.292646079	-0.496353936	0.619644718	0.706595386
SLC7A11	2888.563989	0.250566756	0.505685621	0.495499072	0.620247877	0.706600376
CAD	3167.243666	0.044602269	0.090027118	0.495431488	0.620295573	0.706600376
ABCD3	2937.470272	0.03935996	0.080405827	0.489516264	0.624476243	0.710746003
GDE1	1457.195556	-0.033112176	0.06766391	-0.489362445	0.624585119	0.710746003
PIK3CA	1081.428399	-0.041260435	0.084628214	-0.487549394	0.625869048	0.711320504
SLC6A4	2.599156652	0.584178615	1.199137201	0.487165784	0.626140851	0.711320504
GGTLC2	0.634705185	1.30938481	2.688363267	0.487056502	0.62621829	0.711320504
UQCRH	2160.617691	0.031035144	0.063775084	0.486634305	0.626517508	0.711320504
SDHB	1781.559675	-0.030457667	0.06262462	-0.486352917	0.626716967	0.711320504
ATP6V1G2	20.16654462	0.198337269	0.40923405	0.484654855	0.627921195	0.712317454
MAOB	31.93980964	-0.162693928	0.336450572	-0.483559671	0.628698402	0.712690462
CRYM	1.791894131	0.660516556	1.366977583	0.48319487	0.628957377	0.712690462
NUDT12	414.9739222	0.053731748	0.111320727	0.482675144	0.629326415	0.712690462
PHOSPHO1	12.23707415	0.259437711	0.537856885	0.48235454	0.629554109	0.712690462
NME3	220.2036323	-0.07142269	0.149211209	-0.478668396	0.632174552	0.715286527
SULT2B1	1.68660334	-0.702239051	1.475157595	-0.476043409	0.634043452	0.717029998
CACNA2D3	0.982303769	0.869743083	1.846763604	0.470955287	0.637672665	0.720579833
GNPDA2	278.996196	0.05965256	0.126726587	0.470718587	0.637841709	0.720579833
CHST12	341.5257912	0.06338264	0.134941148	0.469705801	0.638565222	0.721024575
FBP2	0.98502726	0.864416275	1.84542494	0.468410422	0.639491116	0.721697254
ABCB9	229.6557998	-0.06045635	0.129224653	-0.467839136	0.639899631	0.721785652
SULT1A2	3.821150348	0.520748595	1.118096858	0.465745514	0.64139767	0.723102273
KCNC1	0.975703714	0.859369922	1.848563342	0.464885299	0.642013599	0.72342357
GADL1	0.323682276	1.749384279	3.774738785	0.463445123	0.643045342
KCNQ2	0.323682276	1.749384279	3.774738785	0.463445123	0.643045342
MOGAT2	0.323682276	1.749384279	3.774738785	0.463445123	0.643045342
GGT6	0.323682276	1.749384279	3.774738785	0.463445123	0.643045342
GGTLC1	0.323682276	1.749384279	3.774738785	0.463445123	0.643045342
DPYS	0.323682276	1.749384279	3.774738785	0.463445123	0.643045342
LCT	0.323682276	1.749384279	3.774738785	0.463445123	0.643045342
ALDOB	0.97822938	0.854424371	1.847314623	0.462522388	0.643706751	0.724957732
ST3GAL1	562.5779141	-0.049791664	0.107916625	-0.461390115	0.644518743	0.72549844
ASPA	0.320274314	1.736390043	3.789325112	0.458232005	0.646785769
GPX2	0.320274314	1.736390043	3.789325112	0.458232005	0.646785769
GALNT8	0.320274314	1.736390043	3.789325112	0.458232005	0.646785769
GCNT7	0.320274314	1.736390043	3.789325112	0.458232005	0.646785769
CNGB3	0.320274314	1.736390043	3.789325112	0.458232005	0.646785769
KCNB2	0.320274314	1.736390043	3.789325112	0.458232005	0.646785769
KCNJ3	0.320274314	1.736390043	3.789325112	0.458232005	0.646785769
NOS1	0.320274314	1.736390043	3.789325112	0.458232005	0.646785769
SLC8A3	0.320274314	1.736390043	3.789325112	0.458232005	0.646785769
AKR1C4	0.320274314	1.736390043	3.789325112	0.458232005	0.646785769
OGDHL	1.795302094	0.662697794	1.446404488	0.458169066	0.646830982	0.727726468
ATP6AP1	1498.016793	-0.030666395	0.067856905	-0.451927401	0.651321284	0.732200724
PLA2G4B	72.75314205	0.140063326	0.310486561	0.451109143	0.651910889	0.732200724
HTR3B	4.431928247	0.39669986	0.8798747	0.450859492	0.65209082	0.732200724
ADHFE1	17.63750808	0.212945032	0.472707328	0.450479652	0.652364623	0.732200724
SLC2A5	0.981482084	0.878191616	1.950167579	0.450315976	0.652482621	0.732200724
TF	2.141196697	0.547768455	1.224755531	0.447247178	0.654696601	0.734308245
NDUFA8	746.3221867	-0.045512337	0.102282596	-0.444966579	0.656343907	0.735778349
CES1	0.306678554	1.682952586	3.850055323	0.437124261	0.662021234
ST6GAL2	0.306678554	1.682952586	3.850055323	0.437124261	0.662021234
SULT1E1	0.306678554	1.682952586	3.850055323	0.437124261	0.662021234
[truncated: 372 more rows]
